# Supplementary material for: QPLOT Neurons—Converging on a Thermoregulatory Preoptic Neuronal Population
Source: Front Neurosci. 2021 May 4;15:665762. doi: 10.3389/fnins.2021.665762 (PMC8130930; doi:10.3389/fnins.2021.665762)
Supplement: Supplementary Table 1 — QPLOT Neuron Conserved Markers. Marker genes for the QPLOT neuron cluster from integrated POA single cell/nucleus sequencing datasets. [file Data_Sheet_1.CSV]

	Moffitt protocol_p_val	Moffitt protocol_avg_logFC	Moffitt protocol_pct.1	Moffitt protocol_pct.2	Moffitt protocol_p_val_adj	Hrvatin protocol_p_val	Hrvatin protocol_avg_logFC	Hrvatin protocol_pct.1	Hrvatin protocol_pct.2	Hrvatin protocol_p_val_adj	max_pval	minimump_p_val
Samd3	0	2.815364644	0.71	0.031	0	0	0.870852142	0.373	0.052	0	0	0
Opn5	0	1.257603887	0.389	0.001	0	0	4.087259724	0.34	0.014	0	0	0
Gm28526	0	1.094079736	0.29	0.001	0	0	6.077603832	0.6	0.064	0	0	0
Ptger3	2.86E-274	1.474205514	0.42	0.015	8.87E-270	0	0.67950201	0.239	0.022	0	2.86E-274	0
Fam159a	4.32E-236	0.317235279	0.565	0.033	1.34E-231	0	0.397180285	0.166	0.007	0	4.32E-236	0
Rxfp2	5.75E-191	0.417564145	0.145	0.002	1.78E-186	0	1.728637386	0.194	0.01	0	5.75E-191	0
Plagl1	7.19E-135	2.245802836	0.649	0.076	2.23E-130	0	0.765142319	0.229	0.022	0	7.19E-135	0
Fam19a1	8.00E-132	-0.893760905	0.779	0.117	2.48E-127	0	4.134197781	0.98	0.296	0	8.00E-132	0
Slc38a11	6.00E-129	0.701936842	0.29	0.015	1.86E-124	0	0.667885163	0.257	0.014	0	6.00E-129	0
Adcy2	4.06E-58	1.868035394	0.679	0.181	1.26E-53	0	3.347828243	0.945	0.417	0	4.06E-58	0
Reln	9.43E-51	-2.268978939	0.565	0.125	2.92E-46	0	-10.93333323	0.708	0.191	0	9.43E-51	0
Kcnip4	1.04E-39	0.643308679	0.855	0.419	3.24E-35	0	-62.7380473	1	0.934	0	1.04E-39	0
Sox5	4.31E-39	0.600082594	0.45	0.101	1.34E-34	0	-4.084971505	0.806	0.21	0	4.31E-39	0
Grm5	1.30E-29	-8.112887466	0.137	0.655	4.02E-25	0	-37.69202596	0.257	0.846	0	1.30E-29	0
Gm12027	3.97E-28	0.973669587	0.458	0.136	1.23E-23	0	5.28957154	0.921	0.43	0	3.97E-28	0
Adamts2	2.34E-26	-0.778271806	0.206	0.034	7.24E-22	0	0.914291754	0.311	0.042	0	2.34E-26	0
Gpr176	2.01E-25	0.668726736	0.29	0.065	6.25E-21	0	2.855064058	0.634	0.166	0	2.01E-25	0
Arhgap36	8.22E-96	-0.694330876	0.832	0.175	2.55E-91	3.91E-307	0.778268882	0.264	0.032	1.21E-302	8.22E-96	7.81E-307
Lhx9	2.00E-299	1.679882202	0.695	0.039	6.21E-295	7.12E-182	0.304513737	0.149	0.017	2.21E-177	7.12E-182	4.01E-299
Rspo3	3.79E-174	1.956168196	0.405	0.022	1.17E-169	2.10E-294	0.685570247	0.189	0.016	6.50E-290	3.79E-174	4.19E-294
Kcnq5	1.02E-24	0.791386756	0.389	0.112	3.17E-20	2.68E-289	-10.73752251	0.976	0.578	8.30E-285	1.02E-24	5.36E-289
Sorcs1	3.39E-40	1.277656613	0.573	0.161	1.05E-35	2.93E-288	-19.83351041	0.953	0.517	9.07E-284	3.39E-40	5.85E-288
Cacna2d1	4.29E-61	-10.21522575	0.947	0.416	1.33E-56	8.64E-284	-20.93275707	0.934	0.436	2.68E-279	4.29E-61	1.73E-283
Syt1	6.29E-38	-81.26048849	0.649	0.925	1.95E-33	9.18E-284	-73.72936961	0.616	0.917	2.85E-279	6.29E-38	1.84E-283
Gpc6	1.18E-41	1.3618706	0.473	0.108	3.66E-37	1.90E-272	-13.75330068	0.847	0.417	5.88E-268	1.18E-41	3.80E-272
Cngb1	1.47E-158	0.820899195	0.397	0.024	4.54E-154	6.69E-249	0.336064766	0.179	0.018	2.08E-244	1.47E-158	1.34E-248
Nrxn3	9.41E-07	-29.82713801	0.794	0.856	0.0291603	5.30E-244	-91.33651563	0.896	0.944	1.64E-239	9.41E-07	1.06E-243
Dgkb	9.80E-12	-4.308274895	0.099	0.382	3.04E-07	1.11E-228	-69.67381943	0.194	0.707	3.43E-224	9.80E-12	2.21E-228
Frmpd4	0.000988485	-0.395781637	0.038	0.136	1	3.60E-227	-101.0377527	0.225	0.722	1.12E-222	0.000988485	7.21E-227
Ntm	2.26E-20	-15.52902073	0.313	0.668	7.01E-16	4.18E-223	-40.99279572	0.293	0.75	1.30E-218	2.26E-20	8.36E-223
Tead1	1.05E-49	1.184392108	0.55	0.127	3.26E-45	2.10E-216	1.978864237	0.614	0.224	6.52E-212	1.05E-49	4.21E-216
Opcml	1.69E-35	0.647122326	0.916	0.551	5.24E-31	2.44E-213	-12.45615639	0.972	0.825	7.57E-209	1.69E-35	4.88E-213
Cntnap5a	4.00E-07	-2.39638716	0.099	0.297	0.01239327	2.17E-208	-47.57446486	0.242	0.705	6.74E-204	4.00E-07	4.35E-208
Tmem108	1.13E-16	0.597088367	0.466	0.191	3.49E-12	2.12E-204	3.515938366	0.845	0.477	6.57E-200	1.13E-16	4.24E-204
Plcl1	1.70E-18	0.781112396	0.458	0.174	5.28E-14	1.05E-199	-0.57128345	0.703	0.301	3.24E-195	1.70E-18	2.09E-199
Cntnap2	7.04E-18	-0.887800094	0.878	0.575	2.18E-13	5.11E-199	-143.7379628	0.999	0.964	1.58E-194	7.04E-18	1.02E-198
Dpyd	1.78E-22	0.510111838	0.328	0.087	5.53E-18	4.18E-197	-2.012662652	0.843	0.445	1.30E-192	1.78E-22	8.36E-197
Gulp1	9.14E-21	1.633481788	0.26	0.063	2.83E-16	3.30E-192	0.87710557	0.642	0.264	1.02E-187	9.14E-21	6.59E-192
Pde4d	1.41E-13	0.688108923	0.55	0.282	4.37E-09	2.80E-190	-16.59123337	0.992	0.871	8.67E-186	1.41E-13	5.59E-190
Celf2	1.03E-23	-17.75626054	0.374	0.758	3.21E-19	4.73E-188	-107.7347881	0.454	0.8	1.47E-183	1.03E-23	9.47E-188
Pcdh15	3.11E-06	-0.810975289	0.053	0.22	0.096532037	4.53E-185	-65.71969642	0.278	0.704	1.41E-180	3.11E-06	9.07E-185
Lrrc7	0.00169482	-0.603128072	0.206	0.334	1	8.37E-184	-19.06151822	0.527	0.869	2.59E-179	0.00169482	1.67E-183
Dlk1	3.90E-35	-62.51848318	0.878	0.395	1.21E-30	2.62E-179	2.530331516	0.359	0.09	8.11E-175	3.90E-35	5.23E-179
Kcnd2	8.21E-07	0.842771637	0.55	0.36	0.025461559	4.34E-175	-33.04513767	0.997	0.926	1.35E-170	8.21E-07	8.68E-175
Bdnf	1.30E-130	-2.703382921	0.687	0.088	4.04E-126	1.03E-168	-0.971356757	0.203	0.033	3.18E-164	1.30E-130	2.05E-168
Zbbx	2.51E-30	0.301794411	0.183	0.025	7.80E-26	1.13E-164	0.986961469	0.275	0.06	3.52E-160	2.51E-30	2.27E-164
Kcnt2	9.34E-54	1.112743291	0.511	0.103	2.90E-49	1.30E-162	-2.253354255	0.743	0.365	4.02E-158	9.34E-54	2.59E-162
Tmeff2	9.78E-08	-6.822823511	0.191	0.411	0.00303126	5.14E-153	-27.6810358	0.186	0.606	1.59E-148	9.78E-08	1.03E-152
Rasgrp1	1.23E-65	1.113634953	0.916	0.34	3.82E-61	4.72E-151	3.054634846	0.501	0.183	1.46E-146	1.23E-65	9.44E-151
Meg3	4.89E-09	-491.0357293	1	0.999	0.000151625	9.58E-150	-200.0513153	0.999	0.998	2.97E-145	4.89E-09	1.92E-149
Sorbs2	6.27E-14	0.492609103	0.611	0.327	1.94E-09	1.91E-146	-1.582307969	0.862	0.571	5.92E-142	6.27E-14	3.82E-146
Hpcal1	3.15E-27	-3.135394988	0.855	0.491	9.76E-23	7.37E-146	0.738926016	0.278	0.067	2.28E-141	3.15E-27	1.47E-145
Mef2c	5.76E-12	-26.06907475	0.076	0.358	1.79E-07	2.70E-143	-7.855615123	0.065	0.481	8.37E-139	5.76E-12	5.40E-143
Erbb4	2.60E-06	-3.326000809	0.053	0.221	0.080454045	4.97E-141	-64.03713245	0.248	0.609	1.54E-136	2.60E-06	9.94E-141
Zfp385b	0.000362641	-1.734765858	0.069	0.188	1	5.84E-141	-18.02476026	0.156	0.562	1.81E-136	0.000362641	1.17E-140
Prlr	4.18E-62	-1.366813772	0.878	0.294	1.30E-57	6.17E-141	0.385241754	0.441	0.148	1.91E-136	4.18E-62	1.23E-140
Mgat4c	2.73E-12	-8.872065275	0.191	0.482	8.47E-08	7.99E-140	-45.05122503	0.323	0.676	2.48E-135	2.73E-12	1.60E-139
Slc24a3	3.02E-10	-1.2246983	0.038	0.29	9.36E-06	2.86E-139	-9.027510181	0.135	0.541	8.88E-135	3.02E-10	5.73E-139
Ptprg	0.00142936	-0.327039543	0.076	0.182	1	2.13E-129	-14.16146081	0.203	0.588	6.61E-125	0.00142936	4.26E-129
C130071C03Rik	1.47E-05	-0.284259645	0	0.126	0.45497094	3.32E-128	-3.018563521	0.035	0.419	1.03E-123	1.47E-05	6.64E-128
Anks1b	7.41E-10	-4.544911387	0.405	0.625	2.30E-05	3.74E-128	-33.58119325	0.848	0.942	1.16E-123	7.41E-10	7.49E-128
Mdga2	0.040742318	-0.442939691	0.29	0.363	1	1.47E-120	-47.73805278	0.877	0.961	4.55E-116	0.040742318	2.94E-120
Dnm3	2.01E-11	-9.53180447	0.565	0.772	6.23E-07	5.72E-118	-8.765335811	0.401	0.717	1.77E-113	2.01E-11	1.14E-117
Osbpl3	7.45E-115	0.741820522	0.412	0.035	2.31E-110	1.30E-72	0.342976714	0.246	0.084	4.03E-68	1.30E-72	1.49E-114
Asb4	4.52E-113	6.853320901	0.756	0.124	1.40E-108	8.11E-82	13.35262389	0.157	0.037	2.51E-77	8.11E-82	9.04E-113
Pcdh9	2.45E-25	-8.072161634	0.908	0.578	7.60E-21	3.89E-112	-96.73131584	0.99	0.927	1.21E-107	2.45E-25	7.79E-112
Sorcs3	2.78E-07	-1.066947624	0.031	0.214	0.008622917	4.81E-111	-22.83231031	0.096	0.452	1.49E-106	2.78E-07	9.62E-111
Prrc2c	2.11E-25	7.721928019	0.939	0.775	6.53E-21	2.73E-107	1.158449458	0.817	0.598	8.48E-103	2.11E-25	5.47E-107
Fam155a	1.03E-10	-0.388989459	0.58	0.322	3.21E-06	1.09E-106	-50.01578738	0.992	0.935	3.37E-102	1.03E-10	2.17E-106
Kcnq3	1.08E-07	-0.945015915	0.069	0.279	0.003335018	1.88E-106	-17.24706117	0.257	0.602	5.83E-102	1.08E-07	3.76E-106
Trpc3	1.35E-50	0.691078843	0.336	0.049	4.19E-46	2.38E-100	-0.747059391	0.382	0.145	7.37E-96	1.35E-50	4.76E-100
Gria3	4.93E-08	-3.930619783	0.191	0.422	0.00152911	6.71E-100	-11.04332027	0.204	0.528	2.08E-95	4.93E-08	1.34E-99
Phactr1	6.13E-07	-12.08966223	0.26	0.454	0.019013563	7.47E-99	-130.0786254	0.66	0.836	2.32E-94	6.13E-07	1.49E-98
Khdrbs2	0.000200511	-6.205348903	0.595	0.44	1	1.18E-98	-23.26260221	0.833	0.559	3.66E-94	0.000200511	2.36E-98
Zfhx3	7.45E-11	-5.609447272	0.183	0.453	2.31E-06	2.16E-98	-7.27688228	0.203	0.522	6.69E-94	7.45E-11	4.31E-98
Pdzrn4	8.63E-06	-3.351685947	0.046	0.199	0.267420095	2.24E-96	-21.8607579	0.124	0.449	6.95E-92	8.63E-06	4.48E-96
Atxn1	9.43E-07	-0.86950689	0.13	0.33	0.029236497	1.65E-95	-5.694326453	0.45	0.741	5.11E-91	9.43E-07	3.30E-95
Tshz2	0.000231191	-8.029166768	0.603	0.438	1	9.08E-95	-11.44008472	0.729	0.444	2.81E-90	0.000231191	1.82E-94
Slc17a6	2.12E-92	-3.714989782	0.939	0.202	6.56E-88	1.40E-89	0.460943976	0.259	0.08	4.35E-85	1.40E-89	4.23E-92
Arhgef18	7.48E-14	0.353852636	0.26	0.081	2.32E-09	2.52E-90	0.538323397	0.311	0.11	7.80E-86	7.48E-14	5.03E-90
Frmpd3	3.44E-12	2.156258216	0.45	0.22	1.07E-07	1.67E-87	1.00781075	0.529	0.266	5.19E-83	3.44E-12	3.35E-87
Grik2	0.035909634	-0.548546327	0.237	0.307	1	3.67E-85	-38.74106643	0.888	0.912	1.14E-80	0.035909634	7.33E-85
Car10	2.30E-06	-5.242987808	0.107	0.294	0.071222043	1.24E-83	-17.13807421	0.243	0.541	3.86E-79	2.30E-06	2.49E-83
Lrrc4c	0.019079054	-0.940279384	0.328	0.407	1	9.59E-81	-43.71982622	0.813	0.895	2.97E-76	0.019079054	1.92E-80
Ssbp2	0.001518733	-1.418281913	0.458	0.543	1	4.83E-79	-5.714146386	0.296	0.581	1.50E-74	0.001518733	9.67E-79
B3galt1	0.000278485	-0.484684211	0.076	0.203	1	9.17E-79	-31.35066863	0.48	0.695	2.84E-74	0.000278485	1.83E-78
Tmem150c	4.07E-43	1.863290862	0.687	0.225	1.26E-38	9.25E-78	1.141098898	0.34	0.14	2.87E-73	4.07E-43	1.85E-77
Olfm3	6.22E-06	-1.889052642	0.122	0.293	0.192800789	3.28E-77	-18.06415021	0.125	0.414	1.02E-72	6.22E-06	6.57E-77
Spock1	1.85E-11	-3.374731454	0.153	0.437	5.74E-07	3.89E-77	-12.74273742	0.19	0.484	1.20E-72	1.85E-11	7.77E-77
Gnas	5.48E-20	-84.03477374	1	0.971	1.70E-15	2.03E-75	-0.714943462	0.931	0.739	6.30E-71	5.48E-20	4.06E-75
Chl1	9.40E-15	-9.837430778	0.168	0.516	2.91E-10	2.95E-74	-6.324411058	0.132	0.417	9.14E-70	9.40E-15	5.89E-74
Ntrk3	0.000337799	-1.695003176	0.389	0.516	1	5.39E-74	-10.15546258	0.403	0.653	1.67E-69	0.000337799	1.08E-73
Mctp1	2.50E-06	-4.537596879	0.053	0.223	0.077640688	1.54E-73	-22.59619586	0.243	0.509	4.76E-69	2.50E-06	3.07E-73
Scn9a	3.62E-73	6.854245859	0.939	0.376	1.12E-68	9.89E-38	-4.525819992	0.67	0.464	3.07E-33	9.89E-38	7.24E-73
Caln1	8.26E-11	-8.154273875	0.092	0.357	2.56E-06	1.66E-72	-11.70241868	0.077	0.344	5.14E-68	8.26E-11	3.32E-72
Grin2b	0.000233877	-6.23208334	0.573	0.671	1	1.89E-72	-18.59908609	0.669	0.841	5.85E-68	0.000233877	3.78E-72
Dlx6os1	1.35E-06	-2.819869475	0	0.152	0.041973463	1.32E-71	-4.945288802	0.017	0.267	4.09E-67	1.35E-06	2.64E-71
Nkain3	4.12E-05	-0.594199014	0.031	0.164	1	6.89E-71	-11.71918487	0.204	0.475	2.13E-66	4.12E-05	1.38E-70
Runx1t1	1.44E-05	-1.883054262	0.168	0.342	0.447309668	1.03E-70	-5.01899044	0.173	0.445	3.18E-66	1.44E-05	2.05E-70
Cadm1	3.94E-05	-22.63751238	0.885	0.901	1	2.11E-69	-21.17461307	0.611	0.777	6.56E-65	3.94E-05	4.23E-69
Htr2c	5.83E-12	-10.23916986	0.053	0.336	1.81E-07	3.54E-69	-43.11016519	0.176	0.435	1.10E-64	5.83E-12	7.08E-69
Grik3	1.47E-05	-0.300197187	0	0.126	0.456049316	7.96E-69	-1.337279253	0.023	0.269	2.47E-64	1.47E-05	1.59E-68
Neto1	1.01E-06	-0.907015138	0.046	0.222	0.031425683	8.66E-69	-2.659569272	0.04	0.289	2.69E-64	1.01E-06	1.73E-68
Rbms3	0.065799188	-4.051355984	0.153	0.211	1	1.63E-67	-20.60809671	0.327	0.58	5.04E-63	0.065799188	3.25E-67
Pam	5.41E-14	-6.048692241	0.771	0.523	1.68E-09	2.92E-66	-3.743786721	0.806	0.577	9.07E-62	5.41E-14	5.85E-66
Prkce	2.24E-09	0.379277966	0.733	0.52	6.94E-05	1.10E-65	-3.323694434	0.79	0.597	3.42E-61	2.24E-09	2.21E-65
Pigk	1.18E-05	0.651373903	0.626	0.454	0.364463024	1.13E-65	-4.675416833	0.183	0.446	3.49E-61	1.18E-05	2.25E-65
Kctd8	7.50E-05	-0.925390195	0.023	0.144	1	6.58E-65	-9.358052224	0.035	0.274	2.04E-60	7.50E-05	1.32E-64
Dync2h1	9.86E-14	0.742418979	0.718	0.428	3.06E-09	1.38E-64	0.514853897	0.66	0.44	4.29E-60	9.86E-14	2.77E-64
Zfp711	8.32E-24	1.307922938	0.435	0.138	2.58E-19	1.94E-64	0.373156118	0.221	0.076	6.02E-60	8.32E-24	3.88E-64
Cntn5	0.165318438	-1.175808966	0.244	0.195	1	4.34E-64	-98.7774647	0.93	0.682	1.35E-59	0.165318438	8.68E-64
Ralyl	4.48E-11	-7.432213053	0.771	0.624	1.39E-06	1.05E-63	-40.72026497	0.991	0.86	3.25E-59	4.48E-11	2.10E-63
Tnr	0.021196017	-0.430973372	0.145	0.223	1	3.11E-63	-8.993557337	0.376	0.612	9.63E-59	0.021196017	6.21E-63
Pitpnc1	6.14E-30	3.198579197	0.664	0.276	1.90E-25	5.78E-63	0.500680613	0.605	0.376	1.79E-58	6.14E-30	1.16E-62
Ryr2	0.002030654	-0.443655698	0.122	0.233	1	1.99E-62	-5.332814484	0.389	0.623	6.18E-58	0.002030654	3.99E-62
Csmd3	0.189551249	-0.6828939	0.405	0.453	1	3.80E-62	-22.51355757	0.902	0.945	1.18E-57	0.189551249	7.60E-62
Chrm2	0.000241528	-2.012452435	0.008	0.107	1	3.36E-61	-20.27643052	0.033	0.26	1.04E-56	0.000241528	6.72E-61
Rmst	1.49E-06	-6.148998895	0.511	0.306	0.046317543	3.54E-61	-14.84946672	0.759	0.447	1.10E-56	1.49E-06	7.08E-61
2900055J20Rik	5.04E-12	-5.790234517	0.038	0.321	1.56E-07	1.58E-60	-0.734871746	0.017	0.237	4.91E-56	5.04E-12	3.17E-60
Cntn1	0.314046098	-17.28791235	0.794	0.746	1	2.12E-60	-13.52468156	0.589	0.764	6.56E-56	0.314046098	4.23E-60
Zdbf2	1.49E-18	-16.87321973	0.893	0.683	4.61E-14	2.28E-60	1.536238294	0.503	0.287	7.06E-56	1.49E-18	4.55E-60
Stxbp6	3.82E-06	-11.47328665	0.031	0.186	0.118530431	2.40E-60	-11.5012508	0.031	0.254	7.45E-56	3.82E-06	4.81E-60
Cacnb2	0.124612439	-0.324769969	0.214	0.27	1	7.48E-60	-15.53093427	0.53	0.716	2.32E-55	0.124612439	1.50E-59
Rab3c	2.34E-06	-7.043623999	0.87	0.727	0.072440191	8.23E-60	-1.622495852	0.745	0.529	2.55E-55	2.34E-06	1.65E-59
Scn1a	0.275165204	-7.463439351	0.542	0.457	1	1.56E-57	-3.203021828	0.378	0.596	4.84E-53	0.275165204	3.12E-57
Gad1	7.74E-41	-56.78486069	0.214	0.76	2.40E-36	5.01E-57	-3.056168409	0.051	0.273	1.55E-52	7.74E-41	1.00E-56
Ncald	2.16E-06	-16.23710452	0.389	0.548	0.066816146	7.32E-57	-2.270518503	0.123	0.361	2.27E-52	2.16E-06	1.46E-56
Unc5d	0.000253781	-6.019123507	0.26	0.394	1	1.36E-56	-43.66705717	0.615	0.715	4.20E-52	0.000253781	2.71E-56
Kcnh1	0.000880265	-0.316115102	0.061	0.172	1	3.93E-56	-1.578663757	0.036	0.251	1.22E-51	0.000880265	7.85E-56
D430041D05Rik	7.87E-05	-0.375473878	0.061	0.197	1	4.98E-56	-1.703301368	0.129	0.363	1.54E-51	7.87E-05	9.96E-56
Camk4	1.12E-07	-8.046263328	0.099	0.308	0.003485148	5.18E-56	-13.37379645	0.122	0.357	1.60E-51	1.12E-07	1.04E-55
Gabrg1	9.92E-14	3.007121586	0.718	0.428	3.08E-09	8.16E-55	-4.181920263	0.422	0.217	2.53E-50	9.92E-14	1.63E-54
Brinp1	1.68E-07	0.373084349	0.55	0.361	0.00521399	1.20E-54	-6.747701952	0.796	0.594	3.72E-50	1.68E-07	2.40E-54
Eps8	3.17E-16	0.887343516	0.336	0.112	9.82E-12	1.66E-54	0.542146783	0.236	0.092	5.16E-50	3.17E-16	3.33E-54
Dgkg	1.03E-09	-2.025772912	0.046	0.289	3.21E-05	4.73E-54	-2.025256773	0.045	0.258	1.46E-49	1.03E-09	9.45E-54
Zmat4	3.72E-06	-1.483263011	0.038	0.2	0.115344894	1.42E-53	-5.102461704	0.149	0.379	4.40E-49	3.72E-06	2.84E-53
Ipcef1	5.76E-17	0.450394694	0.305	0.093	1.79E-12	1.33E-52	0.280785371	0.217	0.082	4.14E-48	5.76E-17	2.67E-52
Thrb	0.000123598	-0.371821651	0.031	0.15	1	1.68E-52	-3.594839433	0.114	0.339	5.21E-48	0.000123598	3.36E-52
Cacnb4	0.000635294	-1.950269883	0.412	0.535	1	2.57E-52	-5.618404264	0.288	0.513	7.96E-48	0.000635294	5.14E-52
Ptprt	0.070617486	-1.122320871	0.282	0.213	1	3.89E-52	3.216551569	0.677	0.44	1.21E-47	0.070617486	7.78E-52
Arpp21	6.25E-08	-135.4310229	0.313	0.481	0.001938082	7.12E-52	-3.135010253	0.106	0.323	2.21E-47	6.25E-08	1.42E-51
Pcsk1	8.54E-52	-0.263094375	0.496	0.102	2.65E-47	8.37E-27	0.621963664	0.169	0.077	2.59E-22	8.37E-27	1.71E-51
Phactr2	1.46E-41	-13.79411331	0.542	0.146	4.53E-37	8.54E-52	0.296612523	0.255	0.105	2.65E-47	1.46E-41	1.71E-51
Cacna2d3	1.54E-07	-0.73145333	0.023	0.209	0.004767774	2.07E-51	-33.16636777	0.195	0.402	6.40E-47	1.54E-07	4.13E-51
Robo1	3.16E-05	0.291683412	0.321	0.18	0.98113932	4.58E-51	-27.73637715	0.996	0.917	1.42E-46	3.16E-05	9.16E-51
Nxph1	1.69E-06	-21.18602457	0.053	0.225	0.052395172	6.02E-51	-46.95098442	0.065	0.271	1.87E-46	1.69E-06	1.20E-50
Slc35f1	0.00305713	-0.50501343	0.191	0.308	1	7.71E-51	-11.99543604	0.443	0.635	2.39E-46	0.00305713	1.54E-50
Auts2	0.189984451	-1.150952809	0.443	0.479	1	1.24E-50	-19.24864259	0.716	0.832	3.84E-46	0.189984451	2.48E-50
Dlgap2	2.00E-05	-0.37856122	0.008	0.135	0.620961287	5.46E-50	-13.90866195	0.446	0.637	1.69E-45	2.00E-05	1.09E-49
Luzp2	0.140071649	-3.315165095	0.191	0.234	1	1.94E-49	-20.37295537	0.269	0.471	6.02E-45	0.140071649	3.88E-49
Bcl11b	7.45E-10	-5.00618084	0.053	0.295	2.31E-05	4.20E-49	-1.46944171	0.031	0.223	1.30E-44	7.45E-10	8.41E-49
Rasgrf2	1.99E-19	-0.765765557	0.718	0.376	6.17E-15	7.42E-49	0.762947328	0.515	0.315	2.30E-44	1.99E-19	1.48E-48
Nrp2	0.987626656	-1.188114529	0.359	0.339	1	1.54E-48	-1.371792168	0.148	0.361	4.77E-44	0.987626656	3.08E-48
Rgs7bp	6.94E-05	-3.843577039	0.206	0.362	1	5.67E-48	-8.445599132	0.203	0.435	1.76E-43	6.94E-05	1.13E-47
Zfp608	6.54E-07	0.265291672	0.252	0.114	0.020269819	1.17E-47	0.265842267	0.499	0.295	3.64E-43	6.54E-07	2.35E-47
Dock10	2.42E-05	-0.617185288	0.053	0.199	0.749136922	1.33E-47	-19.17561688	0.17	0.384	4.13E-43	2.42E-05	2.66E-47
Slc32a1	4.61E-36	-12.70362279	0.107	0.674	1.43E-31	7.06E-47	-0.581029953	0.038	0.226	2.19E-42	4.61E-36	1.41E-46
Foxp2	2.08E-07	-8.775888087	0.023	0.205	0.006457714	9.53E-47	-19.56082158	0.068	0.258	2.96E-42	2.08E-07	1.91E-46
Fut9	1.88E-07	-8.154088656	0.366	0.584	0.005826876	1.93E-46	-2.160237039	0.202	0.416	5.99E-42	1.88E-07	3.86E-46
Atp2b2	3.63E-06	-1.757720096	0.344	0.533	0.112583561	7.75E-46	-2.410368377	0.433	0.625	2.40E-41	3.63E-06	1.55E-45
Shisa9	0.00013495	-0.70856887	0.153	0.297	1	1.21E-45	-8.538064325	0.177	0.389	3.74E-41	0.00013495	2.42E-45
Pcsk2	2.24E-16	-4.712597051	0.84	0.489	6.94E-12	1.81E-44	-20.47252983	0.629	0.415	5.61E-40	2.24E-16	3.62E-44
Zcchc11	3.11E-07	0.474170626	0.664	0.506	0.009651659	1.84E-44	2.249960831	0.716	0.558	5.70E-40	3.11E-07	3.68E-44
Kalrn	0.031323894	-0.287986497	0.153	0.229	1	3.56E-44	-4.414287029	0.584	0.727	1.10E-39	0.031323894	7.12E-44
Grin3a	4.45E-07	-1.287798425	0.053	0.242	0.013791933	2.74E-43	-4.243641858	0.204	0.419	8.48E-39	4.45E-07	5.47E-43
Aifm3	4.44E-33	1.159804114	0.534	0.16	1.38E-28	3.10E-43	0.425356989	0.335	0.172	9.61E-39	4.44E-33	6.20E-43
Nrcam	0.079963201	-3.340491499	0.298	0.359	1	5.29E-43	-4.381867622	0.344	0.55	1.64E-38	0.079963201	1.06E-42
Macrod2	0.206426555	-1.22830775	0.473	0.513	1	5.78E-43	-53.20210263	0.905	0.937	1.79E-38	0.206426555	1.16E-42
Klhl1	0.208915645	0.506889846	0.069	0.103	1	1.46E-42	-6.6626848	0.176	0.371	4.52E-38	0.208915645	2.92E-42
Cntnap4	0.001023655	-0.610878809	0.084	0.196	1	1.52E-42	-7.044505201	0.183	0.385	4.70E-38	0.001023655	3.03E-42
Adgrl3	0.00012199	-1.615576188	0.405	0.539	1	2.25E-42	-16.7693698	0.821	0.872	6.97E-38	0.00012199	4.50E-42
Cacng3	7.06E-05	-1.558876989	0.122	0.27	1	4.55E-42	-0.855472546	0.027	0.196	1.41E-37	7.06E-05	9.11E-42
Erc2	0.082038857	-0.890636683	0.305	0.367	1	4.21E-41	-23.64278913	0.783	0.851	1.31E-36	0.082038857	8.43E-41
Kcnk2	9.82E-20	-0.56547482	0.748	0.415	3.05E-15	6.06E-41	-0.709257632	0.484	0.306	1.88E-36	9.82E-20	1.21E-40
Enpp2	3.71E-25	2.519486996	0.595	0.234	1.15E-20	2.91E-40	0.356023136	0.172	0.066	9.01E-36	3.71E-25	5.82E-40
Sybu	5.94E-05	-0.607598473	0.679	0.483	1	3.26E-40	-1.770159081	0.893	0.786	1.01E-35	5.94E-05	6.51E-40
Zfp804a	0.002116899	-1.688027195	0.069	0.167	1	3.95E-40	-69.68390881	0.286	0.468	1.22E-35	0.002116899	7.89E-40
Tmem132b	6.92E-08	-0.498533099	0.023	0.22	0.002144237	5.00E-40	-0.800857478	0.086	0.268	1.55E-35	6.92E-08	1.00E-39
Ppp1r9a	1.52E-08	-5.581561234	0.885	0.696	0.000471555	2.27E-39	-1.28625614	0.794	0.664	7.04E-35	1.52E-08	4.54E-39
Myt1l	0.003575787	-2.029885965	0.565	0.649	1	2.77E-39	-12.8423932	0.724	0.825	8.60E-35	0.003575787	5.55E-39
Hivep2	0.001080548	-0.462188305	0.115	0.23	1	2.86E-39	-4.92337382	0.491	0.661	8.86E-35	0.001080548	5.71E-39
Slc6a1	1.05E-11	-10.15171174	0.244	0.515	3.26E-07	6.01E-39	-1.844809617	0.188	0.382	1.86E-34	1.05E-11	1.20E-38
Ntng1	2.15E-08	-25.08321595	0.038	0.249	0.000666731	1.38E-38	-23.28041012	0.095	0.273	4.28E-34	2.15E-08	2.76E-38
Lrp1b	6.10E-06	-5.99933105	0.763	0.577	0.189184417	1.99E-38	-69.73658171	0.995	0.899	6.18E-34	6.10E-06	3.99E-38
Itpr1	6.14E-05	-0.86242818	0.076	0.218	1	5.81E-38	-3.456544261	0.101	0.278	1.80E-33	6.14E-05	1.16E-37
Arhgap6	3.85E-16	-0.540281145	0.542	0.247	1.19E-11	8.83E-38	-2.911818609	0.385	0.215	2.74E-33	3.85E-16	1.77E-37
Kcnip1	0.011896666	-3.194748598	0.16	0.248	1	9.96E-38	-6.447494138	0.286	0.476	3.09E-33	0.011896666	1.99E-37
Dgkz	0.019728949	-0.255809783	0.137	0.219	1	1.34E-37	-0.513751898	0.065	0.233	4.14E-33	0.019728949	2.67E-37
Tcf4	0.001253022	-22.21771971	0.168	0.289	1	8.45E-37	-10.52636381	0.169	0.342	2.62E-32	0.001253022	1.69E-36
Rims2	0.063086617	-0.563150474	0.305	0.367	1	9.16E-37	-18.07742533	0.829	0.886	2.84E-32	0.063086617	1.83E-36
Dock11	5.64E-08	0.404387824	0.252	0.107	0.001748038	1.14E-36	0.52430965	0.394	0.233	3.54E-32	5.64E-08	2.28E-36
Apba2	0.154668835	-1.260605144	0.328	0.382	1	1.37E-36	-1.267425306	0.152	0.335	4.24E-32	0.154668835	2.74E-36
Efcab1	0.000141768	0.376503928	0.313	0.186	1	2.22E-36	0.383874794	0.312	0.165	6.88E-32	0.000141768	4.44E-36
Ppfia2	5.66E-09	-1.995627181	0.603	0.389	0.000175462	3.35E-36	-7.241600792	0.902	0.789	1.04E-31	5.66E-09	6.70E-36
Elavl2	0.567303251	-18.21234687	0.626	0.563	1	3.97E-36	-27.43285394	0.25	0.42	1.23E-31	0.567303251	7.94E-36
Pcdh7	1.62E-05	-6.62082473	0.382	0.521	0.501075039	6.12E-36	-36.39283508	0.609	0.693	1.90E-31	1.62E-05	1.22E-35
Dync1i2	1.37E-17	-1.614936826	0.916	0.77	4.24E-13	9.14E-36	0.797434933	0.567	0.394	2.83E-31	1.37E-17	1.83E-35
Ldb2	3.62E-07	-1.106146366	0.053	0.244	0.011210641	1.67E-35	-3.065608602	0.146	0.322	5.17E-31	3.62E-07	3.34E-35
Ptprr	0.081894733	-0.937193843	0.13	0.187	1	1.99E-35	-6.104181164	0.181	0.365	6.15E-31	0.081894733	3.97E-35
Pkp4	2.98E-06	-0.760444964	0.137	0.327	0.092498079	7.62E-35	-1.216353609	0.184	0.364	2.36E-30	2.98E-06	1.52E-34
Sema6d	0.509933999	-0.615764612	0.176	0.196	1	8.65E-35	-24.24192458	0.44	0.582	2.68E-30	0.509933999	1.73E-34
Hap1	5.46E-08	-7.108767115	0.954	0.898	0.001692336	9.00E-35	0.314119742	0.518	0.347	2.79E-30	5.46E-08	1.80E-34
Spock3	1.69E-18	-9.329151877	0.939	0.66	5.23E-14	9.18E-35	-8.899324983	0.802	0.649	2.85E-30	1.69E-18	1.84E-34
Plcb1	4.51E-08	-6.562639211	0.229	0.454	0.001398751	1.05E-34	-29.71015769	0.573	0.687	3.25E-30	4.51E-08	2.10E-34
Fndc3a	5.39E-16	2.306858939	0.802	0.548	1.67E-11	3.14E-34	-8.362233152	0.585	0.425	9.73E-30	5.39E-16	6.28E-34
Baz2b	9.79E-05	0.258802983	0.412	0.279	1	6.91E-34	-1.321155974	0.656	0.512	2.14E-29	9.79E-05	1.38E-33
Gfra1	1.25E-06	-1.720879418	0.031	0.199	0.038864881	7.20E-34	-2.425866358	0.026	0.168	2.23E-29	1.25E-06	1.44E-33
Ift122	9.42E-11	0.926143362	0.389	0.186	2.92E-06	7.65E-34	0.29857042	0.236	0.114	2.37E-29	9.42E-11	1.53E-33
Plcxd3	1.45E-05	-3.505138471	0.595	0.397	0.449383057	8.39E-34	-4.737309242	0.615	0.441	2.60E-29	1.45E-05	1.68E-33
Vwc2	5.50E-05	-0.972782815	0.031	0.16	1	1.65E-33	-1.617137239	0.042	0.19	5.10E-29	5.50E-05	3.29E-33
Atp1b1	0.076554578	-65.36533796	1	0.993	1	1.85E-33	-1.577638232	0.364	0.527	5.74E-29	0.076554578	3.70E-33
Serpine2	3.29E-05	-47.64515127	0.244	0.4	1	1.88E-33	-11.70540146	0.036	0.179	5.82E-29	3.29E-05	3.76E-33
Sgk1	0.015493344	-0.603237955	0.084	0.161	1	2.06E-33	-0.523592859	0.05	0.2	6.37E-29	0.015493344	4.11E-33
Kcnab1	2.11E-08	-1.895921022	0.038	0.251	0.000654983	4.54E-33	-10.31714371	0.176	0.343	1.41E-28	2.11E-08	9.08E-33
Rarb	7.29E-05	-1.214943447	0.015	0.132	1	4.83E-33	-13.0953569	0.045	0.189	1.50E-28	7.29E-05	9.67E-33
Oxr1	1.60E-13	-2.990631647	0.809	0.507	4.95E-09	7.68E-33	-28.35901052	0.751	0.555	2.38E-28	1.60E-13	1.54E-32
Baiap3	1.56E-24	0.315784795	0.916	0.599	4.83E-20	8.65E-33	0.303108367	0.329	0.183	2.68E-28	1.56E-24	1.73E-32
Tmem255a	1.17E-32	-4.326532204	0.901	0.494	3.62E-28	4.05E-29	0.460053362	0.304	0.173	1.26E-24	4.05E-29	2.34E-32
Pid1	0.008584213	-1.605973711	0.198	0.299	1	1.63E-32	-5.247599127	0.236	0.417	5.04E-28	0.008584213	3.25E-32
Ndrg4	0.06845545	-34.04201772	0.954	0.943	1	2.06E-32	-1.741376736	0.239	0.406	6.39E-28	0.06845545	4.12E-32
Gria1	2.19E-07	-16.75181724	0.542	0.702	0.006778981	2.75E-32	-19.57116225	0.658	0.734	8.53E-28	2.19E-07	5.50E-32
Pcdh19	4.15E-09	-1.925744913	0.107	0.36	0.000128759	4.39E-32	-0.590700623	0.045	0.19	1.36E-27	4.15E-09	8.78E-32
Tenm1	1.94E-12	-2.220506305	0.809	0.527	6.00E-08	4.91E-32	-8.980338355	0.904	0.751	1.52E-27	1.94E-12	9.81E-32
Sema5a	0.114517819	-0.653905862	0.214	0.161	1	8.14E-32	-3.933498857	0.274	0.141	2.52E-27	0.114517819	1.63E-31
Cap2	0.000123685	-1.566970234	0.244	0.406	1	9.37E-32	-0.909445358	0.121	0.284	2.91E-27	0.000123685	1.87E-31
Nos1ap	2.27E-07	-1.093632284	0.13	0.342	0.007041298	1.11E-31	-0.72496309	0.112	0.274	3.43E-27	2.27E-07	2.21E-31
Dab1	2.89E-09	0.537678596	0.427	0.226	8.96E-05	1.38E-31	-51.73038445	0.882	0.892	4.29E-27	2.89E-09	2.77E-31
B230334C09Rik	7.92E-06	-0.823436005	0.122	0.296	0.245534924	1.58E-31	-0.455591831	0.094	0.251	4.90E-27	7.92E-06	3.16E-31
Smyd3	9.45E-06	0.318175592	0.504	0.33	0.292849476	1.99E-31	1.213053706	0.783	0.657	6.16E-27	9.45E-06	3.97E-31
Ptprn	2.61E-22	-11.92038177	0.969	0.765	8.10E-18	1.99E-31	2.76515874	0.479	0.321	6.18E-27	2.61E-22	3.99E-31
Usp29	0.000562841	-2.949418728	0.885	0.768	1	3.15E-31	6.338404811	0.886	0.783	9.75E-27	0.000562841	6.29E-31
Fat3	4.25E-09	0.45415374	0.389	0.193	0.000131726	1.02E-30	-15.23596239	0.784	0.664	3.16E-26	4.25E-09	2.04E-30
Stat3	1.54E-30	0.829472749	0.481	0.142	4.79E-26	5.59E-20	2.62678258	0.255	0.155	1.73E-15	5.59E-20	3.09E-30
A830018L16Rik	0.000239195	-1.232038695	0.145	0.28	1	1.84E-30	-6.533519588	0.314	0.478	5.69E-26	0.000239195	3.67E-30
Sema3d	8.04E-15	-1.212752128	0.137	0.026	2.49E-10	2.11E-30	-0.385932272	0.156	0.065	6.56E-26	8.04E-15	4.23E-30
Sez6	6.05E-09	-1.609126869	0.061	0.289	0.000187587	3.09E-30	-0.698965664	0.014	0.135	9.59E-26	6.05E-09	6.19E-30
Sv2c	0.000429843	-0.667333215	0.031	0.135	1	4.77E-30	-6.942324356	0.034	0.164	1.48E-25	0.000429843	9.53E-30
Negr1	1.19E-05	-12.51698526	0.573	0.711	0.370236586	5.15E-30	-59.21358634	0.914	0.916	1.60E-25	1.19E-05	1.03E-29
Pip5k1b	0.010099513	-0.41906281	0.084	0.169	1	5.25E-30	-2.65792623	0.109	0.268	1.63E-25	0.010099513	1.05E-29
Col11a1	0.005306242	-0.978490122	0.031	0.104	1	5.34E-30	-1.320736856	0.025	0.152	1.65E-25	0.005306242	1.07E-29
Ak5	5.72E-06	-0.944576214	0.107	0.283	0.177288889	1.05E-29	-2.258289268	0.113	0.272	3.26E-25	5.72E-06	2.11E-29
Cpne4	2.35E-05	-4.149078035	0.023	0.157	0.728649312	1.17E-29	-13.05292244	0.175	0.33	3.64E-25	2.35E-05	2.35E-29
Reps2	0.005012031	-0.50768477	0.183	0.29	1	1.36E-29	-3.437509931	0.202	0.364	4.23E-25	0.005012031	2.73E-29
Tmem200a	2.18E-29	0.593738878	0.389	0.097	6.76E-25	5.58E-22	-7.411349147	0.263	0.153	1.73E-17	5.58E-22	4.36E-29
Cdkl5	1.51E-05	-0.702575818	0.137	0.308	0.469021419	3.92E-29	-0.492589126	0.076	0.221	1.21E-24	1.51E-05	7.84E-29
Fgf13	4.73E-28	2.276996474	0.763	0.393	1.47E-23	8.36E-18	-9.702834774	0.473	0.343	2.59E-13	8.36E-18	9.46E-28
Meis2	8.55E-09	-21.06605756	0.092	0.309	0.000265066	7.81E-28	-20.50129771	0.066	0.196	2.42E-23	8.55E-09	1.56E-27
Lmo7	3.97E-07	-25.17869954	0	0.165	0.012313122	1.22E-27	-2.087162604	0.004	0.11	3.77E-23	3.97E-07	2.43E-27
Akr1b3	5.40E-07	1.066013258	0.542	0.354	0.016733533	1.64E-27	0.288826517	0.195	0.094	5.10E-23	5.40E-07	3.29E-27
Ptprd	2.48E-07	-25.11496349	0.725	0.514	0.007685015	1.91E-27	-106.7380531	0.992	0.936	5.93E-23	2.48E-07	3.83E-27
Epha7	0.77372123	-0.315925206	0.153	0.158	1	2.14E-27	-1.146797263	0.108	0.252	6.63E-23	0.77372123	4.27E-27
Ank2	0.318309646	-2.176018493	0.924	0.883	1	2.18E-27	-16.41321586	0.926	0.949	6.77E-23	0.318309646	4.37E-27
Pcdh10	0.043860369	-8.594339919	0.427	0.517	1	2.83E-27	-0.985658848	0.114	0.259	8.79E-23	0.043860369	5.67E-27
Tspan5	0.001161096	-0.823159477	0.229	0.369	1	3.66E-27	-1.734605254	0.152	0.305	1.13E-22	0.001161096	7.32E-27
Cdh8	0.457890032	-0.924104913	0.214	0.24	1	3.92E-27	-16.06598942	0.514	0.589	1.21E-22	0.457890032	7.83E-27
Plxna2	0.078065297	-0.58681938	0.183	0.242	1	4.30E-27	-2.763846434	0.171	0.321	1.33E-22	0.078065297	8.60E-27
Celf6	4.06E-22	0.523035829	0.817	0.501	1.26E-17	7.52E-27	0.286823985	0.268	0.148	2.33E-22	4.06E-22	1.50E-26
Mast4	0.008795999	-7.06488315	0.221	0.313	1	1.13E-26	-7.383620779	0.249	0.402	3.49E-22	0.008795999	2.25E-26
Sipa1l1	0.000173006	-0.628235467	0.13	0.27	1	1.27E-26	-2.015442131	0.261	0.414	3.95E-22	0.000173006	2.55E-26
Zfhx4	1.30E-26	3.297134196	0.664	0.267	4.04E-22	7.62E-25	-4.188862068	0.485	0.322	2.36E-20	7.62E-25	2.60E-26
Slc12a5	0.273696957	-6.783116183	0.649	0.673	1	2.03E-26	-2.018644092	0.388	0.535	6.29E-22	0.273696957	4.06E-26
Pde1a	6.56E-05	-13.40138702	0.321	0.453	1	2.17E-26	-8.866026188	0.356	0.476	6.73E-22	6.56E-05	4.34E-26
Efna5	0.002184055	-2.823479036	0.435	0.291	1	2.78E-26	-5.130285716	0.694	0.491	8.62E-22	0.002184055	5.56E-26
Tmem130	3.78E-26	-2.710274203	0.992	0.838	1.17E-21	8.31E-16	0.696716929	0.446	0.34	2.58E-11	8.31E-16	7.56E-26
Gabra1	0.634300406	-32.67353238	0.641	0.607	1	8.23E-26	-5.422757777	0.183	0.33	2.55E-21	0.634300406	1.65E-25
Syndig1	0.000695358	-1.331026227	0.099	0.217	1	8.73E-26	-7.498015832	0.118	0.258	2.71E-21	0.000695358	1.75E-25
Ext1	7.71E-05	0.285525583	0.176	0.081	1	1.08E-25	-4.834755089	0.574	0.431	3.34E-21	7.71E-05	2.15E-25
Pcdh11x	1.06E-10	-4.070502573	0.634	0.364	3.29E-06	1.71E-25	-6.864884378	0.677	0.529	5.31E-21	1.06E-10	3.43E-25
Ppm1e	0.116286615	-0.316960181	0.137	0.188	1	3.75E-25	-2.661650341	0.332	0.483	1.16E-20	0.116286615	7.50E-25
Luzp1	0.010398061	-0.792443716	0.191	0.282	1	3.91E-25	-1.847141005	0.15	0.295	1.21E-20	0.010398061	7.82E-25
Tmtc1	4.33E-16	0.750404925	0.359	0.127	1.34E-11	4.17E-25	-4.811559898	0.462	0.319	1.29E-20	4.33E-16	8.34E-25
Nsf	0.118867816	-13.05828341	0.908	0.892	1	6.41E-25	-1.595770372	0.468	0.586	1.99E-20	0.118867816	1.28E-24
Pbx3	0.005237809	-1.508877502	0.069	0.156	1	6.44E-25	-15.65063865	0.169	0.303	2.00E-20	0.005237809	1.29E-24
Tle4	1.12E-22	-2.072818585	0.817	0.503	3.49E-18	6.70E-25	-0.265835633	0.446	0.293	2.08E-20	1.12E-22	1.34E-24
Cacna1e	0.00043083	-1.315780531	0.313	0.443	1	3.16E-24	-6.003811688	0.456	0.587	9.80E-20	0.00043083	6.32E-24
Rcan2	0.298578334	-2.588899731	0.511	0.536	1	3.32E-24	-1.961176853	0.24	0.385	1.03E-19	0.298578334	6.64E-24
Magi1	4.26E-05	-1.232180217	0.214	0.375	1	3.91E-24	-1.957147714	0.493	0.616	1.21E-19	4.26E-05	7.82E-24
Kpna4	2.26E-10	0.585734674	0.58	0.33	7.00E-06	4.08E-24	2.858960603	0.498	0.371	1.26E-19	2.26E-10	8.16E-24
Snca	1.27E-18	-28.9050001	0.473	0.71	3.95E-14	4.28E-24	-0.366975513	0.043	0.159	1.33E-19	1.27E-18	8.55E-24
6330403K07Rik	3.77E-13	-79.74702514	1	0.964	1.17E-08	5.98E-24	0.754656438	0.403	0.268	1.85E-19	3.77E-13	1.20E-23
Celf4	6.90E-24	-4.393654896	1	0.958	2.14E-19	1.12E-23	4.062647537	0.898	0.806	3.47E-19	1.12E-23	1.38E-23
Spats2l	1.06E-06	-1.452053183	0.076	0.264	0.032975189	7.16E-24	-0.585299813	0.06	0.18	2.22E-19	1.06E-06	1.43E-23
Lhx8	8.39E-05	-11.17650362	0.008	0.119	1	1.98E-23	-0.380960616	0.014	0.113	6.14E-19	8.39E-05	3.96E-23
Grip1	0.899643841	0.502248917	0.153	0.156	1	3.27E-23	-45.98672711	0.707	0.749	1.01E-18	0.899643841	6.53E-23
Man1a	0.000202831	-0.512272479	0.031	0.144	1	4.02E-23	-4.390226011	0.063	0.179	1.25E-18	0.000202831	8.04E-23
Tiam1	0.02689381	-0.323970783	0.137	0.215	1	4.10E-23	-2.553068621	0.196	0.337	1.27E-18	0.02689381	8.19E-23
Cx3cl1	2.83E-11	-3.057516765	0.374	0.621	8.78E-07	4.50E-23	-0.388613384	0.104	0.233	1.40E-18	2.83E-11	9.00E-23
Lingo2	0.119949693	-0.633097302	0.298	0.363	1	4.85E-23	-63.71745135	0.958	0.876	1.50E-18	0.119949693	9.69E-23
Pclo	0.494815916	-4.41984577	0.779	0.705	1	5.31E-23	-8.867083717	0.771	0.852	1.65E-18	0.494815916	1.06E-22
Fam171b	5.74E-23	2.479042189	0.962	0.727	1.78E-18	1.07E-21	0.551562261	0.38	0.254	3.31E-17	1.07E-21	1.15E-22
Rerg	0.003353107	-0.38702264	0.046	0.133	1	9.31E-23	-0.63462521	0.031	0.136	2.89E-18	0.003353107	1.86E-22
Tnik	0.09793501	-1.948978689	0.634	0.635	1	1.02E-22	-4.315316136	0.689	0.779	3.17E-18	0.09793501	2.05E-22
Vstm2a	0.018194718	-19.21803714	0.443	0.488	1	1.18E-22	-1.156492579	0.126	0.258	3.64E-18	0.018194718	2.35E-22
Ncam2	0.763850272	-1.526856356	0.336	0.307	1	1.23E-22	-37.72678171	0.703	0.719	3.81E-18	0.763850272	2.46E-22
Dync1i1	0.631262839	-2.999410855	0.534	0.514	1	1.25E-22	-3.185916437	0.389	0.53	3.89E-18	0.631262839	2.51E-22
Atp11c	3.47E-10	0.521606617	0.26	0.098	1.07E-05	1.47E-22	0.434953253	0.264	0.153	4.55E-18	3.47E-10	2.93E-22
Rorb	5.03E-06	-23.94854508	0.053	0.215	0.156058941	2.76E-22	-14.27550289	0.061	0.174	8.56E-18	5.03E-06	5.52E-22
Cmip	4.54E-20	-2.618741948	0.931	0.747	1.41E-15	2.79E-22	0.916287753	0.613	0.494	8.64E-18	4.54E-20	5.58E-22
Nr3c1	2.71E-12	-3.299887423	0.71	0.406	8.41E-08	2.97E-22	0.945199776	0.256	0.148	9.22E-18	2.71E-12	5.95E-22
Tusc3	5.11E-22	-3.985236049	0.947	0.768	1.58E-17	1.29E-14	0.517762471	0.438	0.331	4.01E-10	1.29E-14	1.02E-21
Akap12	5.39E-22	1.006123605	0.405	0.128	1.67E-17	3.23E-07	1.729188708	0.17	0.119	0.009999412	3.23E-07	1.08E-21
Phf24	0.259893542	-0.280352611	0.214	0.253	1	6.63E-22	-0.528583173	0.116	0.244	2.05E-17	0.259893542	1.33E-21
Cdh4	0.028056956	-0.28128273	0.069	0.132	1	8.41E-22	-17.7458625	0.233	0.366	2.61E-17	0.028056956	1.68E-21
Scn8a	0.000420235	-0.55328486	0.168	0.302	1	1.37E-21	-1.017301668	0.33	0.463	4.23E-17	0.000420235	2.73E-21
Ckb	0.201068188	-66.03342639	0.962	0.96	1	1.56E-21	-0.388784624	0.091	0.212	4.83E-17	0.201068188	3.12E-21
Arhgef9	0.165861394	-1.57531912	0.534	0.584	1	1.89E-21	-0.579770987	0.234	0.371	5.87E-17	0.165861394	3.78E-21
Gda	3.48E-15	-10.14112577	0.122	0.463	1.08E-10	2.63E-21	-0.40918043	0.026	0.123	8.15E-17	3.48E-15	5.26E-21
Mpp6	0.024693813	-0.497994313	0.099	0.17	1	3.39E-21	-0.500421095	0.076	0.191	1.05E-16	0.024693813	6.78E-21
Nlgn1	0.163127886	-0.928517352	0.427	0.482	1	4.24E-21	-76.80376948	0.965	0.944	1.31E-16	0.163127886	8.48E-21
Elmod1	0.098752982	-4.289598529	0.649	0.68	1	1.02E-20	-1.470717768	0.342	0.476	3.16E-16	0.098752982	2.04E-20
Etnk1	0.000600014	-4.941197437	0.901	0.825	1	1.08E-20	-0.752350852	0.379	0.512	3.35E-16	0.000600014	2.16E-20
Tenm2	0.402424648	-1.146015745	0.305	0.271	1	1.15E-20	-86.73807002	0.846	0.83	3.57E-16	0.402424648	2.31E-20
Rap1gap	0.166661726	-3.606126509	0.527	0.539	1	1.38E-20	-0.587164756	0.192	0.322	4.29E-16	0.166661726	2.77E-20
Gnaq	1.59E-07	-0.628242162	0.695	0.564	0.004915142	1.74E-20	1.674853315	0.664	0.55	5.39E-16	1.59E-07	3.48E-20
Tmem178	0.078410183	-0.867999954	0.069	0.116	1	2.34E-20	-0.669264139	0.016	0.104	7.25E-16	0.078410183	4.68E-20
Cers6	0.257258679	-0.317087512	0.221	0.26	1	3.21E-20	-0.60786952	0.257	0.394	9.95E-16	0.257258679	6.42E-20
Galnt16	2.86E-15	0.837993118	0.718	0.415	8.87E-11	3.24E-20	0.399019646	0.369	0.251	1.01E-15	2.86E-15	6.49E-20
Rbms1	3.27E-20	0.348158038	0.458	0.161	1.01E-15	9.70E-18	-0.880290501	0.365	0.249	3.01E-13	9.70E-18	6.53E-20
Lrrfip1	0.016428826	-0.379626909	0.206	0.301	1	3.51E-20	-0.633881305	0.257	0.389	1.09E-15	0.016428826	7.03E-20
Cpne8	0.510954995	-1.099350958	0.153	0.168	1	3.54E-20	-0.878779266	0.059	0.164	1.10E-15	0.510954995	7.09E-20
Lrrtm4	0.108697886	-2.583266503	0.244	0.304	1	3.64E-20	-81.6110856	0.919	0.888	1.13E-15	0.108697886	7.27E-20
Lmo4	1.25E-09	-17.69103641	0.168	0.419	3.87E-05	4.21E-20	-0.344808367	0.018	0.107	1.31E-15	1.25E-09	8.43E-20
Fam49a	3.22E-08	-1.872738322	0.145	0.368	0.000996836	1.13E-19	-0.311755182	0.043	0.142	3.52E-15	3.22E-08	2.27E-19
Nell1	0.527492164	-3.6201867	0.313	0.331	1	1.27E-19	-14.13136012	0.407	0.515	3.94E-15	0.527492164	2.54E-19
Pak3	8.75E-16	-2.294729459	0.931	0.794	2.71E-11	1.34E-19	-0.493425579	0.774	0.687	4.15E-15	8.75E-16	2.67E-19
Dpp6	8.65E-15	0.812935615	0.855	0.705	2.68E-10	1.38E-19	-14.74754609	0.889	0.896	4.28E-15	8.65E-15	2.76E-19
Gnal	0.094658711	-5.280797655	0.405	0.454	1	1.56E-19	-2.351998566	0.247	0.373	4.83E-15	0.094658711	3.12E-19
Foxn3	0.157698141	-0.263870217	0.145	0.193	1	3.08E-19	-1.379980942	0.31	0.438	9.55E-15	0.157698141	6.16E-19
Pde1c	0.021175437	-0.500017532	0.046	0.107	1	3.17E-19	-13.32421335	0.211	0.332	9.83E-15	0.021175437	6.34E-19
Zfp462	0.820465604	-0.294514849	0.267	0.262	1	3.20E-19	-0.820830433	0.242	0.371	9.93E-15	0.820465604	6.41E-19
Tcerg1l	6.26E-05	-1.179509351	0.061	0.201	1	3.51E-19	-1.06160429	0.046	0.144	1.09E-14	6.26E-05	7.03E-19
Elmo1	0.002071176	-9.331716251	0.664	0.525	1	4.86E-19	-18.73799383	0.292	0.444	1.51E-14	0.002071176	9.72E-19
Vat1l	6.73E-19	0.813375363	0.832	0.526	2.09E-14	9.76E-07	-1.283052623	0.368	0.301	0.030270476	9.76E-07	1.35E-18
Kcnb2	0.764869874	-0.350917114	0.229	0.212	1	8.10E-19	-47.70203213	0.791	0.803	2.51E-14	0.764869874	1.62E-18
Gmcl1	0.177910517	-1.147430166	0.344	0.298	1	1.22E-18	-0.531817721	0.329	0.46	3.78E-14	0.177910517	2.44E-18
Dlg2	1.46E-18	1.595095507	0.748	0.433	4.51E-14	0.006868957	-78.73770868	0.999	0.993	1	0.006868957	2.91E-18
Cadps	0.000134531	-0.377238173	0.626	0.477	1	1.51E-18	-7.739789221	0.81	0.849	4.69E-14	0.000134531	3.03E-18
Fstl5	3.46E-18	0.926326161	0.695	0.344	1.07E-13	1.18E-16	-8.78295432	0.67	0.524	3.66E-12	1.18E-16	6.93E-18
Gphn	0.87561961	-0.453811179	0.359	0.352	1	3.65E-18	-20.60410657	0.841	0.875	1.13E-13	0.87561961	7.30E-18
Ano3	0.00082715	-3.406383127	0.076	0.188	1	4.02E-18	-6.898595089	0.149	0.261	1.25E-13	0.00082715	8.04E-18
Msi2	5.97E-18	-1.346314859	0.786	0.427	1.85E-13	8.05E-09	-5.981880242	0.64	0.536	0.000249638	8.05E-09	1.19E-17
Basp1	0.006776924	-14.72473274	0.878	0.815	1	6.97E-18	3.699500192	0.496	0.37	2.16E-13	0.006776924	1.39E-17
Stk32a	0.00059365	-0.908327904	0.031	0.131	1	9.74E-18	-1.459052477	0.029	0.114	3.02E-13	0.00059365	1.95E-17
Ahi1	1.05E-17	-21.32210923	1	0.975	3.25E-13	4.43E-05	0.93779559	0.978	0.952	1	4.43E-05	2.10E-17
Plxnc1	1.81E-06	0.450805727	0.473	0.302	0.055991419	1.37E-17	0.72347705	0.263	0.164	4.26E-13	1.81E-06	2.75E-17
Sh3gl2	0.007051977	-1.170493373	0.626	0.516	1	1.41E-17	-1.122573457	0.257	0.383	4.38E-13	0.007051977	2.82E-17
Stxbp5	4.68E-07	0.4053774	0.489	0.293	0.014506107	1.46E-17	2.058634489	0.517	0.408	4.54E-13	4.68E-07	2.93E-17
Kctd1	0.003656918	-0.774942842	0.084	0.181	1	1.47E-17	-0.636963708	0.068	0.166	4.54E-13	0.003656918	2.93E-17
Osbpl8	0.015403863	-0.670846628	0.298	0.39	1	1.61E-17	-5.809990324	0.29	0.401	5.00E-13	0.015403863	3.23E-17
Nav3	0.046839463	-0.306271269	0.137	0.205	1	1.62E-17	-18.05392753	0.883	0.913	5.02E-13	0.046839463	3.24E-17
Nefm	0.118358489	-19.45423508	0.313	0.244	1	1.68E-17	-10.00314927	0.041	0.13	5.21E-13	0.118358489	3.36E-17
2010300C02Rik	0.002864516	-0.642920568	0.084	0.184	1	2.02E-17	-2.854184263	0.045	0.135	6.26E-13	0.002864516	4.04E-17
Gng7	0.001001606	-1.07161875	0.076	0.184	1	2.48E-17	-0.861951324	0.041	0.128	7.69E-13	0.001001606	4.96E-17
Pebp1	0.001143764	-13.04818185	0.969	0.903	1	3.50E-17	0.544493174	0.486	0.369	1.09E-12	0.001143764	7.01E-17
Tmem65	0.597352299	-3.803292933	0.26	0.272	1	5.08E-17	-0.364593216	0.049	0.139	1.58E-12	0.597352299	1.02E-16
Glt8d1	6.11E-09	0.44918025	0.458	0.252	0.000189281	6.18E-17	0.329203335	0.447	0.333	1.92E-12	6.11E-09	1.24E-16
Slc7a14	0.555716865	-7.214745315	0.397	0.359	1	6.42E-17	-6.103043344	0.255	0.374	1.99E-12	0.555716865	1.28E-16
Jmjd1c	7.33E-06	-0.946616641	0.611	0.433	0.227146977	7.21E-17	3.25030617	0.647	0.556	2.23E-12	7.33E-06	1.44E-16
Gng2	4.68E-08	-3.981249812	0.84	0.644	0.001451541	8.31E-17	0.422055327	0.34	0.233	2.58E-12	4.68E-08	1.66E-16
Thsd7a	0.007716412	-2.527259129	0.122	0.212	1	1.74E-16	-11.27465174	0.237	0.348	5.41E-12	0.007716412	3.49E-16
H13	1.78E-16	1.389387043	0.748	0.474	5.52E-12	8.77E-05	0.320181419	0.255	0.209	1	8.77E-05	3.56E-16
Rit2	1.82E-16	-20.71784681	0.939	0.775	5.65E-12	1.17E-11	-5.003101141	0.707	0.603	3.63E-07	1.17E-11	3.64E-16
Kcnc2	1.05E-06	-4.112318657	0.389	0.217	0.032596021	1.88E-16	-24.32516576	0.702	0.547	5.83E-12	1.05E-06	3.76E-16
4430402I18Rik	0.702242212	-5.650533502	0.244	0.232	1	2.10E-16	-3.299712585	0.262	0.38	6.50E-12	0.702242212	4.20E-16
Nfib	0.000385844	-2.960568202	0.038	0.146	1	2.65E-16	-3.031067467	0.04	0.123	8.22E-12	0.000385844	5.31E-16
Cdh13	0.612158038	-3.797647867	0.351	0.322	1	2.93E-16	-20.69422391	0.354	0.456	9.10E-12	0.612158038	5.87E-16
Ogt	9.86E-05	-4.29651693	0.702	0.819	1	2.98E-16	-0.680642191	0.346	0.468	9.23E-12	9.86E-05	5.95E-16
Cpne5	2.43E-05	-16.60361529	0.282	0.429	0.75438241	3.85E-16	-0.277710756	0.048	0.136	1.19E-11	2.43E-05	7.70E-16
Btg2	0.434631571	-28.02481988	0.198	0.219	1	6.72E-16	3.875838989	0.104	0.049	2.08E-11	0.434631571	1.34E-15
Abat	0.295831335	-3.707616425	0.588	0.601	1	6.82E-16	-0.33366681	0.24	0.356	2.11E-11	0.295831335	1.36E-15
Ube3a	0.000804277	-9.423996066	0.969	0.951	1	8.46E-16	-35.37591676	0.984	0.973	2.62E-11	0.000804277	1.69E-15
Dner	3.65E-13	-3.946929818	0.878	0.68	1.13E-08	9.04E-16	-2.722130487	0.607	0.486	2.80E-11	3.65E-13	1.81E-15
Itgb3bp	1.07E-15	0.60395135	0.313	0.101	3.30E-11	5.80E-08	0.32317005	0.294	0.225	0.001797569	5.80E-08	2.13E-15
Il1rapl1	0.62552449	-1.491901125	0.466	0.46	1	1.08E-15	-46.90792275	0.92	0.888	3.34E-11	0.62552449	2.15E-15
Atp1a3	0.64115122	-4.208209151	0.817	0.725	1	1.22E-15	-0.978689507	0.318	0.433	3.79E-11	0.64115122	2.45E-15
R3hdm1	0.537645744	-36.63909028	0.832	0.785	1	1.31E-15	-26.63522988	0.593	0.677	4.05E-11	0.537645744	2.61E-15
Nap1l5	1.43E-15	-120.0538972	1	0.991	4.44E-11	0.00016205	0.265679594	0.523	0.466	1	0.00016205	2.86E-15
1700025G04Rik	0.62666814	-0.333410009	0.336	0.359	1	1.49E-15	-0.447601988	0.203	0.317	4.61E-11	0.62666814	2.97E-15
Cacna2d2	0.629655722	-3.217628375	0.435	0.404	1	1.74E-15	-2.055294199	0.307	0.412	5.40E-11	0.629655722	3.48E-15
Syt7	0.013360303	-0.301618262	0.13	0.223	1	1.95E-15	-0.267065147	0.09	0.186	6.06E-11	0.013360303	3.91E-15
Neto2	0.005330614	-1.762291391	0.198	0.319	1	2.32E-15	-3.600509434	0.116	0.216	7.21E-11	0.005330614	4.65E-15
Mkl2	0.000782082	-3.551433686	0.374	0.482	1	2.55E-15	-18.98634263	0.293	0.403	7.90E-11	0.000782082	5.10E-15
Ptpro	0.00070198	0.281549027	0.366	0.249	1	3.05E-15	6.108275601	0.431	0.325	9.46E-11	0.00070198	6.10E-15
Golgb1	3.30E-15	4.920272014	0.931	0.762	1.02E-10	1.22E-11	0.701475411	0.568	0.474	3.79E-07	1.22E-11	6.60E-15
Lmo3	5.16E-05	-4.82835247	0.092	0.244	1	5.95E-15	-0.829216685	0.032	0.107	1.84E-10	5.16E-05	1.19E-14
Asic2	9.56E-10	0.70727828	0.45	0.238	2.96E-05	8.74E-15	-82.7380536	0.844	0.863	2.71E-10	9.56E-10	1.75E-14
Epha4	0.004073449	-3.573860282	0.198	0.301	1	1.09E-14	-0.879984078	0.132	0.231	3.39E-10	0.004073449	2.19E-14
Flrt3	0.000304212	1.355151367	0.412	0.282	1	1.19E-14	-1.471805048	0.335	0.439	3.69E-10	0.000304212	2.38E-14
Ghr	0.002684319	-0.612160414	0.183	0.105	1	2.09E-14	-15.44233362	0.364	0.247	6.48E-10	0.002684319	4.18E-14
Eif4g3	0.003170331	-1.603926408	0.473	0.575	1	2.49E-14	-0.61196166	0.361	0.465	7.71E-10	0.003170331	4.97E-14
Rph3a	0.002172997	-3.587815574	0.244	0.35	1	2.53E-14	-0.262132924	0.052	0.132	7.85E-10	0.002172997	5.06E-14
Hacd3	1.52E-11	1.184465634	0.84	0.6	4.72E-07	3.39E-14	0.482862713	0.318	0.223	1.05E-09	1.52E-11	6.78E-14
Pnkd	0.419132357	-0.374688312	0.557	0.523	1	3.64E-14	-0.433355535	0.167	0.271	1.13E-09	0.419132357	7.28E-14
Ncam1	0.934242665	-19.05773673	0.893	0.864	1	3.76E-14	-12.77016291	0.797	0.843	1.16E-09	0.934242665	7.51E-14
5330417C22Rik	0.00285899	0.289855924	0.305	0.203	1	5.79E-14	0.287879245	0.404	0.297	1.80E-09	0.00285899	1.16E-13
Elavl4	6.29E-07	-5.720270881	0.802	0.581	0.019505953	6.20E-14	-10.19191446	0.252	0.354	1.92E-09	6.29E-07	1.24E-13
Necab1	9.54E-06	-8.676632519	0.053	0.206	0.295889725	7.57E-14	-2.576722557	0.035	0.106	2.35E-09	9.54E-06	1.51E-13
Aplp2	0.258426405	-7.967894344	0.893	0.852	1	9.13E-14	-0.399579557	0.219	0.323	2.83E-09	0.258426405	1.83E-13
Cadps2	0.392195289	-5.536569019	0.252	0.214	1	1.19E-13	-14.84936188	0.389	0.269	3.68E-09	0.392195289	2.37E-13
Prune2	3.03E-05	-4.958628057	0.557	0.411	0.938362537	1.61E-13	0.598277948	0.328	0.234	4.99E-09	3.03E-05	3.22E-13
Psmb2	1.63E-13	2.545762585	0.878	0.738	5.07E-09	7.56E-08	0.257301836	0.285	0.217	0.002343052	7.56E-08	3.27E-13
Gpatch8	0.250337325	0.75534553	0.557	0.518	1	1.78E-13	-2.059587423	0.51	0.605	5.53E-09	0.250337325	3.57E-13
Kif5c	1.97E-13	-4.039824773	0.931	0.741	6.09E-09	2.34E-07	0.289222181	0.463	0.391	0.007258714	2.34E-07	3.93E-13
Bcl11a	0.651560324	-3.46301636	0.382	0.341	1	2.29E-13	-3.156943125	0.206	0.302	7.09E-09	0.651560324	4.57E-13
Bend6	0.749114872	-9.084815846	0.565	0.566	1	2.78E-13	-0.638282246	0.282	0.388	8.63E-09	0.749114872	5.57E-13
Fry	0.930209216	-0.390861102	0.504	0.486	1	3.13E-13	-5.542354205	0.538	0.634	9.69E-09	0.930209216	6.25E-13
Cadm2	0.03032724	-15.27717633	0.603	0.459	1	3.81E-13	-63.54956503	0.932	0.893	1.18E-08	0.03032724	7.62E-13
Ksr2	0.001380146	0.330293542	0.382	0.269	1	4.22E-13	-0.36292145	0.649	0.545	1.31E-08	0.001380146	8.43E-13
Peg3	4.35E-13	-35.04588443	1	0.929	1.35E-08	0.016501814	-4.503342799	0.683	0.651	1	0.016501814	8.70E-13
Ina	5.78E-13	-4.755173967	0.885	0.686	1.79E-08	0.855767057	-0.259656667	0.176	0.175	1	0.855767057	1.16E-12
Sv2a	0.140463235	-8.060091344	0.893	0.807	1	6.53E-13	-0.424852655	0.229	0.331	2.02E-08	0.140463235	1.31E-12
Fgf1	8.36E-13	0.258671328	0.26	0.084	2.59E-08	3.31E-09	-3.628058799	0.377	0.29	0.000102765	3.31E-09	1.67E-12
Casc4	1.13E-12	0.987235743	0.779	0.521	3.52E-08	0.936596749	-0.365303286	0.529	0.528	1	0.936596749	2.27E-12
Mga	4.22E-10	0.568387652	0.687	0.453	1.31E-05	1.16E-12	0.773205857	0.451	0.352	3.60E-08	4.22E-10	2.32E-12
Grid2	0.245146866	-0.472886027	0.359	0.311	1	1.21E-12	-13.04817205	0.987	0.92	3.76E-08	0.245146866	2.43E-12
Dlgap4	0.517897174	-0.338666742	0.42	0.443	1	1.46E-12	-0.254541484	0.176	0.275	4.51E-08	0.517897174	2.91E-12
Hip1	6.88E-10	5.011196734	0.191	0.062	2.13E-05	1.79E-12	11.19307136	0.228	0.158	5.54E-08	6.88E-10	3.58E-12
Usp9x	1.86E-12	-0.255092915	0.878	0.764	5.76E-08	3.68E-09	0.609448651	0.553	0.478	0.000114186	3.68E-09	3.72E-12
Armcx3	1.62E-11	1.998909292	0.672	0.437	5.01E-07	1.98E-12	0.493741691	0.17	0.104	6.13E-08	1.62E-11	3.96E-12
Mttp	3.71E-07	0.668720282	0.489	0.308	0.011514477	3.52E-12	0.252952442	0.434	0.34	1.09E-07	3.71E-07	7.05E-12
Rgs7	0.551572108	-0.756539473	0.427	0.381	1	3.82E-12	-9.07931731	0.642	0.694	1.18E-07	0.551572108	7.63E-12
Pcdh17	0.370093307	-14.09795066	0.794	0.698	1	4.08E-12	-1.951753754	0.304	0.396	1.27E-07	0.370093307	8.16E-12
Gabra4	0.002180497	-1.953665333	0.183	0.297	1	4.28E-12	-0.415489778	0.059	0.132	1.33E-07	0.002180497	8.56E-12
Adam23	1.03E-05	0.43734836	0.511	0.339	0.317807085	4.48E-12	-25.65519872	0.592	0.499	1.39E-07	1.03E-05	8.97E-12
Dst	2.62E-09	0.332014573	0.84	0.651	8.14E-05	4.86E-12	-3.670178408	0.808	0.726	1.51E-07	2.62E-09	9.72E-12
Fndc3b	5.37E-12	0.671473378	0.359	0.149	1.67E-07	3.22E-10	2.519814142	0.315	0.234	9.97E-06	3.22E-10	1.07E-11
Manf	5.74E-12	-2.879316173	0.794	0.584	1.78E-07	0.235669471	-8.903924724	0.309	0.325	1	0.235669471	1.15E-11
Oxct1	0.287350641	-2.205351924	0.557	0.592	1	6.04E-12	-1.888193946	0.423	0.51	1.87E-07	0.287350641	1.21E-11
Klhl2	0.240611412	-0.371998071	0.229	0.264	1	6.31E-12	-0.603136569	0.167	0.258	1.96E-07	0.240611412	1.26E-11
Fgf12	0.156336348	-0.439481589	0.511	0.456	1	6.90E-12	-42.00715233	0.884	0.902	2.14E-07	0.156336348	1.38E-11
Rsrp1	7.03E-12	1.499719346	0.977	0.945	2.18E-07	0.000241676	-14.69658858	0.73	0.755	1	0.000241676	1.41E-11
Son	5.41E-06	-0.652900905	0.947	0.891	0.167619058	8.81E-12	-0.859653279	0.596	0.669	2.73E-07	5.41E-06	1.76E-11
Rab2a	8.90E-12	-4.470123108	0.969	0.857	2.76E-07	2.85E-06	0.256461438	0.447	0.38	0.088287364	2.85E-06	1.78E-11
Cdh18	8.95E-12	0.372836135	0.305	0.116	2.77E-07	1.24E-08	-28.26719571	0.828	0.701	0.000383904	1.24E-08	1.79E-11
Rap1gds1	0.848229689	-1.140020252	0.412	0.397	1	9.07E-12	-0.539911363	0.233	0.328	2.81E-07	0.848229689	1.81E-11
Gabrg2	5.55E-05	-12.60964006	0.802	0.687	1	1.08E-11	-0.604126295	0.256	0.349	3.36E-07	5.55E-05	2.17E-11
Izumo4	3.40E-09	0.856048088	0.557	0.341	0.000105292	1.14E-11	0.272089944	0.275	0.194	3.55E-07	3.40E-09	2.29E-11
Alcam	7.43E-11	-3.686702505	0.847	0.606	2.30E-06	1.19E-11	-11.99315986	0.614	0.481	3.68E-07	7.43E-11	2.37E-11
Ubb	1.25E-11	-99.05389644	1	0.998	3.89E-07	2.38E-08	-2.231304597	0.216	0.154	0.000738122	2.38E-08	2.51E-11
Grin1	0.046789595	-0.618787437	0.718	0.615	1	1.28E-11	-4.41996005	0.444	0.533	3.96E-07	0.046789595	2.55E-11
Nt5c2	1.29E-11	1.828475049	0.527	0.29	4.00E-07	2.24E-07	0.588069641	0.421	0.352	0.006943226	2.24E-07	2.58E-11
Dlgap1	0.14479795	-8.194956855	0.443	0.474	1	1.31E-11	-14.74691412	0.844	0.841	4.06E-07	0.14479795	2.62E-11
Kcnc1	0.540432842	-3.01639615	0.557	0.567	1	1.34E-11	-0.403463041	0.179	0.27	4.15E-07	0.540432842	2.68E-11
Lrfn5	0.320076955	-2.180348534	0.626	0.538	1	1.77E-11	-18.46470188	0.871	0.883	5.49E-07	0.320076955	3.54E-11
Syt4	0.387355792	-51.68323953	0.885	0.891	1	1.82E-11	-0.615816213	0.266	0.359	5.64E-07	0.387355792	3.64E-11
Apc	0.011085786	0.44201971	0.611	0.497	1	2.11E-11	-2.883405317	0.581	0.656	6.54E-07	0.011085786	4.22E-11
Matk	0.801926304	-0.50533099	0.672	0.667	1	2.30E-11	-0.455066313	0.263	0.355	7.13E-07	0.801926304	4.60E-11
Galnt13	3.16E-11	0.431518211	0.611	0.359	9.78E-07	2.93E-06	-10.73981688	0.848	0.763	0.090900308	2.93E-06	6.31E-11
Deptor	3.42E-11	0.422211631	0.168	0.047	1.06E-06	0.014269696	0.730182201	0.234	0.207	1	0.014269696	6.85E-11
Ptprs	0.010958501	-1.451190762	0.626	0.539	1	3.60E-11	-10.94904912	0.589	0.656	1.12E-06	0.010958501	7.20E-11
Dok5	0.000128074	0.424223192	0.214	0.111	1	4.64E-11	4.736611468	0.156	0.096	1.44E-06	0.000128074	9.28E-11
Ttll7	0.442161757	-5.066193266	0.641	0.606	1	5.97E-11	-0.474712403	0.198	0.284	1.85E-06	0.442161757	1.19E-10
01-Mar	2.85E-05	-2.103677001	0.565	0.385	0.882828776	6.83E-11	-19.06657787	0.851	0.711	2.12E-06	2.85E-05	1.37E-10
Mpped2	7.69E-11	-3.339140632	0.58	0.33	2.38E-06	7.93E-07	-8.304847873	0.42	0.471	0.024596907	7.93E-07	1.54E-10
Brinp2	0.837685986	-0.290209329	0.214	0.215	1	8.83E-11	-0.829578642	0.176	0.263	2.74E-06	0.837685986	1.77E-10
Gprin3	0.013533974	-1.139607933	0.137	0.222	1	1.13E-10	-0.622328601	0.152	0.236	3.49E-06	0.013533974	2.25E-10
Nme7	0.114988882	0.322408412	0.183	0.137	1	1.49E-10	-0.376810592	0.278	0.369	4.61E-06	0.114988882	2.97E-10
Coq10b	0.387394043	1.701341214	0.359	0.329	1	1.62E-10	0.766621599	0.165	0.104	5.02E-06	0.387394043	3.24E-10
Ptpre	0.31708735	-1.270256419	0.244	0.275	1	1.71E-10	-0.253607639	0.095	0.168	5.29E-06	0.31708735	3.42E-10
Stmn3	7.32E-07	-24.36659278	0.962	0.95	0.022701521	1.71E-10	-0.476410089	0.287	0.381	5.30E-06	7.32E-07	3.42E-10
Mettl23	0.248950984	0.307954615	0.229	0.19	1	1.79E-10	-1.743541746	0.569	0.645	5.54E-06	0.248950984	3.58E-10
Plppr5	0.001028108	-0.432848895	0.145	0.269	1	2.06E-10	-4.325041609	0.131	0.213	6.38E-06	0.001028108	4.11E-10
Usp34	2.12E-10	0.691113097	0.863	0.726	6.58E-06	2.20E-08	-0.469120718	0.746	0.7	0.0006821	2.20E-08	4.24E-10
Tulp4	0.000217755	-1.955272708	0.794	0.694	1	2.25E-10	-3.339297295	0.586	0.499	6.96E-06	0.000217755	4.49E-10
Map1b	2.42E-10	-25.79082413	1	0.978	7.50E-06	0.012165728	-4.597270072	0.811	0.774	1	0.012165728	4.84E-10
D3Ertd751e	2.74E-10	0.50112692	0.565	0.343	8.49E-06	1.77E-08	0.271995177	0.285	0.212	0.000549454	1.77E-08	5.47E-10
Map2	2.88E-10	-1.659585771	0.969	0.897	8.92E-06	8.77E-08	-3.695513796	0.908	0.881	0.002717581	8.77E-08	5.75E-10
Zdhhc20	2.96E-10	1.275938954	0.733	0.542	9.17E-06	9.23E-05	0.318990968	0.533	0.482	1	9.23E-05	5.92E-10
Rapgef6	3.51E-10	0.66913877	0.634	0.389	1.09E-05	1.02E-07	2.980448353	0.668	0.59	0.003166104	1.02E-07	7.03E-10
Unc13c	0.011875751	-1.255754905	0.099	0.195	1	3.53E-10	-11.70749855	0.168	0.253	1.10E-05	0.011875751	7.07E-10
Pacrg	0.00735299	0.381915086	0.26	0.173	1	3.91E-10	0.2573798	0.347	0.262	1.21E-05	0.00735299	7.81E-10
Slc38a1	4.29E-10	-5.545633647	0.878	0.6	1.33E-05	0.308436933	-0.974317241	0.3	0.319	1	0.308436933	8.59E-10
Kmt2c	4.75E-10	0.560432272	0.595	0.37	1.47E-05	8.75E-09	0.507400581	0.556	0.47	0.000271137	8.75E-09	9.50E-10
Arhgap5	0.028768445	-4.954197004	0.71	0.619	1	5.01E-10	-2.282899273	0.332	0.422	1.55E-05	0.028768445	1.00E-09
4932438A13Rik	2.24E-05	-0.567426636	0.748	0.593	0.695274076	5.23E-10	0.815518142	0.567	0.487	1.62E-05	2.24E-05	1.05E-09
Map9	5.66E-10	7.50260804	0.802	0.592	1.76E-05	5.76E-09	0.441688873	0.161	0.106	0.000178582	5.76E-09	1.13E-09
Plekha6	0.058444	0.269928524	0.221	0.165	1	5.84E-10	0.43931903	0.384	0.299	1.81E-05	0.058444	1.17E-09
Arglu1	0.017338577	-5.082409788	0.672	0.735	1	6.97E-10	-1.776749092	0.639	0.708	2.16E-05	0.017338577	1.39E-09
Pnisr	0.086379354	-2.923370085	0.939	0.882	1	7.04E-10	-2.080954813	0.717	0.755	2.18E-05	0.086379354	1.41E-09
Tmem91	0.251786061	-1.852841568	0.664	0.648	1	8.54E-10	-0.325977432	0.259	0.348	2.65E-05	0.251786061	1.71E-09
Phf20	0.00390272	0.593437789	0.504	0.397	1	1.02E-09	0.434915513	0.294	0.221	3.15E-05	0.00390272	2.03E-09
Limch1	0.550636748	-0.361673505	0.321	0.333	1	1.19E-09	-1.058992349	0.385	0.463	3.70E-05	0.550636748	2.39E-09
Clvs1	0.021574352	0.327420198	0.313	0.241	1	1.35E-09	-4.888686947	0.586	0.489	4.17E-05	0.021574352	2.69E-09
Cttnbp2	0.23581308	-1.166054274	0.328	0.35	1	1.38E-09	-7.194785308	0.453	0.527	4.26E-05	0.23581308	2.75E-09
Gng3	1.43E-09	-10.10740654	0.893	0.803	4.43E-05	0.4181618	-0.495023941	0.121	0.129	1	0.4181618	2.86E-09
Nebl	0.999838788	-2.137213129	0.458	0.428	1	1.47E-09	-4.832262007	0.522	0.596	4.56E-05	0.999838788	2.94E-09
Rps4x	1.71E-09	-7.935350624	0.931	0.802	5.30E-05	0.000353061	-0.872043717	0.197	0.157	1	0.000353061	3.42E-09
Epb41l3	0.001740201	-1.771960039	0.695	0.573	1	1.89E-09	-3.763945969	0.444	0.528	5.86E-05	0.001740201	3.78E-09
Dmd	0.000869154	-0.890991125	0.504	0.359	1	1.91E-09	-16.23120954	0.947	0.878	5.91E-05	0.000869154	3.81E-09
Snrpn	1.98E-09	-17.62850153	0.992	0.963	6.14E-05	1.11E-07	-1.102209811	0.306	0.376	0.003426968	1.11E-07	3.96E-09
Ppp1r2	0.695455605	-26.59930219	0.794	0.728	1	2.37E-09	-1.87903685	0.163	0.238	7.36E-05	0.695455605	4.75E-09
Atp2a2	0.38166553	-2.781616603	0.733	0.709	1	2.85E-09	-1.523447595	0.319	0.406	8.85E-05	0.38166553	5.71E-09
Map3k5	0.016875972	-0.853683817	0.053	0.121	1	3.07E-09	-1.738056127	0.102	0.172	9.50E-05	0.016875972	6.13E-09
Uhrf2	0.806678041	-3.119421262	0.42	0.443	1	3.91E-09	0.933985061	0.401	0.319	0.000121189	0.806678041	7.82E-09
Akt3	0.001427735	0.271240809	0.206	0.121	1	4.33E-09	-2.126349555	0.711	0.642	0.000134214	0.001427735	8.66E-09
Daam1	0.88774477	-0.957264316	0.389	0.384	1	5.14E-09	-0.342250164	0.232	0.315	0.000159494	0.88774477	1.03E-08
Ppargc1a	0.018551281	-0.875997211	0.122	0.2	1	5.49E-09	-0.600267107	0.115	0.186	0.000170059	0.018551281	1.10E-08
Arid4b	3.00E-06	-0.873869436	0.779	0.601	0.093015941	5.49E-09	-4.764060363	0.614	0.531	0.000170206	3.00E-06	1.10E-08
Ddx50	5.63E-09	0.454641233	0.626	0.408	0.000174512	0.000241201	-1.934170045	0.494	0.437	1	0.000241201	1.13E-08
Plcb4	7.51E-09	-5.272015349	0.573	0.342	0.000232807	2.09E-08	-1.3193145	0.533	0.437	0.000646775	2.09E-08	1.50E-08
Srcin1	0.45622606	-0.657196257	0.313	0.344	1	7.52E-09	-0.325247904	0.158	0.234	0.000232997	0.45622606	1.50E-08
Ttc3	7.94E-09	-39.64874475	0.992	0.991	0.000246229	0.300754475	-3.945142464	0.922	0.902	1	0.300754475	1.59E-08
Camta1	8.86E-09	-10.32735113	0.969	0.863	0.000274661	0.766373954	-4.623068173	0.759	0.741	1	0.766373954	1.77E-08
Galnt1	9.78E-09	0.396033775	0.45	0.245	0.000303202	0.000373799	-0.410110683	0.305	0.352	1	0.000373799	1.96E-08
Pcmtd1	0.009235968	-1.284454057	0.435	0.543	1	1.44E-08	-0.344557712	0.202	0.278	0.000447331	0.009235968	2.89E-08
Ralgps2	1.52E-08	0.485134827	0.519	0.313	0.00047249	1.25E-07	1.486871926	0.336	0.267	0.003881953	1.25E-07	3.05E-08
Aff2	1.02E-06	0.349022709	0.29	0.141	0.031494577	1.57E-08	2.275632939	0.544	0.441	0.000485715	1.02E-06	3.13E-08
Jakmip2	0.006185772	0.276976351	0.443	0.341	1	1.59E-08	-0.395750991	0.374	0.46	0.000491565	0.006185772	3.17E-08
Stxbp1	0.000257604	-8.146878091	0.947	0.85	1	2.03E-08	-0.392038752	0.307	0.386	0.000628751	0.000257604	4.06E-08
Ndfip1	0.000241515	-0.545505193	0.565	0.412	1	2.40E-08	-1.430224093	0.603	0.536	0.000743741	0.000241515	4.80E-08
Zmynd8	2.42E-08	0.522717368	0.672	0.472	0.000751147	1.50E-06	0.744167882	0.609	0.54	0.046562128	1.50E-06	4.85E-08
Zfyve9	0.394245752	-0.264579734	0.298	0.342	1	2.67E-08	-1.929328849	0.434	0.505	0.000828633	0.394245752	5.35E-08
mt-Co3	2.82E-08	-297.0538964	1	1	0.000874399	0.153937975	-60.73794681	0.547	0.529	1	0.153937975	5.64E-08
Gpr107	2.87E-08	0.50459695	0.336	0.162	0.000891145	0.390545406	1.890263834	0.177	0.168	1	0.390545406	5.75E-08
Nfasc	2.95E-08	-3.154318712	0.511	0.321	0.000915437	1.57E-07	0.269963607	0.544	0.479	0.004870315	1.57E-07	5.91E-08
Rbfox2	3.38E-08	-0.744425037	0.855	0.696	0.001048455	0.011371031	-0.500025949	0.532	0.56	1	0.011371031	6.76E-08
Snhg11	4.88E-06	-85.74042105	1	0.996	0.151238475	3.50E-08	-57.73771819	1	0.984	0.00108474	4.88E-06	7.00E-08
Man1a2	0.504878331	-0.919324352	0.504	0.451	1	3.60E-08	-0.807279075	0.255	0.329	0.001116998	0.504878331	7.21E-08
Syn2	0.997369273	-11.24915027	0.924	0.886	1	4.12E-08	4.17023416	0.446	0.534	0.001278647	0.997369273	8.25E-08
Cuedc1	7.80E-06	0.260877326	0.359	0.203	0.241710167	4.16E-08	0.394553981	0.276	0.208	0.001290482	7.80E-06	8.32E-08
Ube2e2	4.63E-08	0.270524075	0.718	0.547	0.00143676	1.97E-07	-6.947239826	0.779	0.711	0.006108554	1.97E-07	9.27E-08
Ccnl1	0.631618195	-1.43333269	0.473	0.459	1	5.07E-08	0.574034925	0.276	0.212	0.001572059	0.631618195	1.01E-07
Mpc1	0.521407009	-8.387473013	0.817	0.755	1	5.91E-08	-0.36984622	0.225	0.299	0.001831159	0.521407009	1.18E-07
Cpe	6.04E-08	-14.15343278	0.954	0.901	0.001871999	0.666050565	1.167330364	0.402	0.407	1	0.666050565	1.21E-07
Ddx24	6.23E-08	-5.889362791	0.901	0.835	0.00193006	0.000419849	-0.252903696	0.597	0.534	1	0.000419849	1.25E-07
Polr3h	6.28E-08	0.421426386	0.466	0.257	0.001946484	9.33E-07	-0.285337991	0.258	0.325	0.028937128	9.33E-07	1.26E-07
Tcf12	0.298539494	-0.760891117	0.237	0.275	1	8.66E-08	-2.024475684	0.413	0.49	0.002684094	0.298539494	1.73E-07
Camk2d	1.02E-07	-13.34099169	0.847	0.648	0.003149457	0.121320847	-6.173903664	0.613	0.572	1	0.121320847	2.03E-07
Rps3	1.17E-07	-10.60403131	0.962	0.877	0.003635818	0.033120073	-0.310700353	0.228	0.201	1	0.033120073	2.35E-07
Ptp4a2	0.069730659	-0.476922238	0.519	0.427	1	1.50E-07	-0.35022262	0.12	0.183	0.00464435	0.069730659	3.00E-07
Ppig	2.22E-07	0.491428644	0.878	0.74	0.006891454	0.302988829	0.873711529	0.284	0.299	1	0.302988829	4.45E-07
Sgip1	0.596733234	-2.085612627	0.649	0.652	1	2.37E-07	-1.741396562	0.753	0.797	0.007358899	0.596733234	4.75E-07
Arf4	0.00046605	-12.47043622	0.786	0.686	1	2.49E-07	-0.383139061	0.241	0.179	0.007730991	0.00046605	4.99E-07
Zbtb20	0.494362559	-32.88265297	0.763	0.666	1	2.62E-07	-17.10118006	0.837	0.743	0.008108811	0.494362559	5.23E-07
Sptan1	0.118181057	-0.918567368	0.695	0.617	1	2.67E-07	-0.616062352	0.419	0.487	0.008263376	0.118181057	5.33E-07
Scg2	2.69E-07	-104.0542315	0.985	0.899	0.008325467	6.10E-05	-4.670458302	0.367	0.314	1	6.10E-05	5.37E-07
Tenm3	0.004003549	-0.443167088	0.107	0.206	1	2.89E-07	-10.50489454	0.629	0.625	0.008968893	0.004003549	5.79E-07
Cit	6.65E-05	-4.115618352	0.756	0.586	1	3.18E-07	-0.517955905	0.461	0.518	0.009865888	6.65E-05	6.36E-07
Epha5	9.65E-07	-15.05675132	0.855	0.636	0.029924838	3.61E-07	-10.0487658	0.769	0.65	0.011190675	9.65E-07	7.22E-07
Srsf10	5.32E-05	0.390005268	0.718	0.551	1	3.97E-07	0.605395502	0.339	0.273	0.012312781	5.32E-05	7.94E-07
Rbm39	4.23E-07	-6.948034058	0.977	0.94	0.013103243	0.004665489	2.633309616	0.857	0.824	1	0.004665489	8.45E-07
Ktn1	0.000372892	-0.382132418	0.802	0.707	1	4.31E-07	-0.55901564	0.301	0.374	0.013365593	0.000372892	8.62E-07
mt-Co2	4.45E-07	-163.0532192	1	0.999	0.013804505	0.439386745	-32.72358351	0.31	0.298	1	0.439386745	8.91E-07
Rasgrf1	5.43E-07	-0.782282808	0.786	0.72	0.016831162	0.057463954	2.609403388	0.691	0.711	1	0.057463954	1.09E-06
Tpt1	6.50E-07	-6.929154784	0.977	0.874	0.020152635	4.43E-05	-1.112403812	0.317	0.261	1	4.43E-05	1.30E-06
Gabarapl2	6.82E-07	-6.7296958	0.916	0.86	0.02114844	0.033767603	-0.615936722	0.419	0.4	1	0.033767603	1.36E-06
mt-Nd4	6.92E-07	-78.05395854	1	1	0.021448579	0.216535776	-16.03141881	0.183	0.2	1	0.216535776	1.38E-06
Ylpm1	0.631884463	-0.378871744	0.466	0.431	1	7.08E-07	-0.677866934	0.367	0.441	0.021949754	0.631884463	1.42E-06
Psd3	7.58E-07	-1.037567202	0.656	0.479	0.023496721	0.018677382	-2.001399148	0.435	0.393	1	0.018677382	1.52E-06
Syt11	7.66E-07	-4.80939517	0.924	0.893	0.023747483	0.307861958	-1.149331547	0.603	0.621	1	0.307861958	1.53E-06
Rora	8.22E-07	-15.95884899	0.511	0.294	0.025490591	5.21E-05	-20.01208112	0.787	0.797	1	5.21E-05	1.64E-06
Gpi1	2.38E-06	-4.999768264	0.954	0.826	0.073717378	9.86E-07	-0.666262319	0.152	0.213	0.030583791	2.38E-06	1.97E-06
Pde10a	0.082486598	-10.16467666	0.305	0.363	1	1.03E-06	-2.786758984	0.745	0.671	0.032079981	0.082486598	2.07E-06
Cdk8	1.31E-06	0.501212095	0.351	0.191	0.040684306	0.000182771	0.648383891	0.467	0.422	1	0.000182771	2.62E-06
Prkacb	1.46E-06	-6.859300935	0.954	0.872	0.04538666	0.145278369	0.381995796	0.277	0.3	1	0.145278369	2.93E-06
Gria2	0.075571347	-11.09951524	0.992	0.98	1	1.49E-06	-5.86021473	0.878	0.905	0.046058883	0.075571347	2.97E-06
Syt16	0.100395142	-0.353739599	0.282	0.333	1	1.56E-06	-1.489520602	0.362	0.43	0.04843127	0.100395142	3.12E-06
Chgb	1.82E-06	-28.03378221	0.847	0.722	0.056538028	0.718198996	-7.617323556	0.108	0.105	1	0.718198996	3.65E-06
Gad2	0.306592929	-27.37305366	0.855	0.849	1	1.88E-06	-4.766094453	0.45	0.527	0.058134088	0.306592929	3.75E-06
Klf13	0.728045867	-0.596718891	0.29	0.303	1	2.03E-06	1.216503335	0.159	0.112	0.063040826	0.728045867	4.07E-06
Tra2a	0.638513215	-0.932103553	0.702	0.67	1	2.55E-06	-1.787356252	0.608	0.665	0.078992081	0.638513215	5.10E-06
Nmt2	0.432117032	-1.474765072	0.45	0.422	1	2.74E-06	-0.280322945	0.233	0.299	0.084856788	0.432117032	5.47E-06
Cd47	2.76E-06	-9.2184609	0.931	0.808	0.085708415	0.047510044	-0.284031799	0.308	0.331	1	0.047510044	5.53E-06
Sdccag8	0.001501528	0.333913691	0.252	0.156	1	2.86E-06	0.551352725	0.367	0.305	0.088811595	0.001501528	5.73E-06
Klhl13	0.169720514	-2.115622256	0.313	0.373	1	2.95E-06	-1.142496687	0.088	0.137	0.091343837	0.169720514	5.89E-06
Mmp16	0.470281013	-1.254712745	0.267	0.29	1	3.03E-06	-9.388295776	0.569	0.595	0.094080075	0.470281013	6.07E-06
Ptprz1	3.14E-06	-8.185767412	0.595	0.399	0.097311525	0.286167512	-5.372744515	0.413	0.385	1	0.286167512	6.28E-06
Vsnl1	0.454394552	-24.46567748	0.901	0.85	1	3.29E-06	-2.098320818	0.395	0.464	0.102149023	0.454394552	6.59E-06
Syne1	1.01E-05	-0.704312047	0.71	0.545	0.314106594	3.38E-06	-4.748588974	0.824	0.772	0.104725845	1.01E-05	6.76E-06
Wscd2	0.095379072	-0.818913557	0.244	0.19	1	3.44E-06	0.295355699	0.237	0.181	0.106663876	0.095379072	6.88E-06
Nsd1	3.94E-06	0.262156453	0.664	0.498	0.122219057	1.05E-05	3.484132352	0.661	0.612	0.3268842	1.05E-05	7.88E-06
Csnk1a1	4.10E-06	-0.480420943	0.954	0.846	0.126993173	0.527963337	-0.380479052	0.39	0.393	1	0.527963337	8.19E-06
Pacsin1	0.024618882	-4.99041394	0.748	0.662	1	4.51E-06	-0.778276965	0.485	0.548	0.139788646	0.024618882	9.02E-06
Rere	0.016520607	0.307044829	0.534	0.451	1	4.80E-06	-0.684330906	0.808	0.778	0.148923	0.016520607	9.61E-06
Pnmal2	0.025030545	-14.07140564	0.969	0.937	1	5.13E-06	0.504490325	0.334	0.275	0.15914842	0.025030545	1.03E-05
Bicd1	0.005517604	-0.923247301	0.695	0.57	1	5.15E-06	-1.509402655	0.57	0.621	0.159654667	0.005517604	1.03E-05
Srsf5	5.16E-06	0.536195461	0.908	0.83	0.159853008	0.024678394	0.560066932	0.306	0.277	1	0.024678394	1.03E-05
Gap43	5.80E-06	-44.36392884	0.985	0.95	0.179781992	0.000356139	-0.816259791	0.359	0.414	1	0.000356139	1.16E-05
Efr3b	0.000168394	0.31561157	0.328	0.199	1	5.83E-06	-12.61464199	0.338	0.28	0.18061425	0.000168394	1.17E-05
Enah	0.002682072	-21.74925758	0.71	0.59	1	5.93E-06	-1.570634751	0.594	0.637	0.183915505	0.002682072	1.19E-05
Slc35f4	0.692904613	-0.343419976	0.176	0.186	1	6.11E-06	-4.735026137	0.332	0.393	0.189496098	0.692904613	1.22E-05
H3f3b	0.174803739	-55.00432396	0.962	0.942	1	6.13E-06	2.300050876	0.5	0.451	0.190101534	0.174803739	1.23E-05
Ahcyl2	0.289234084	-1.28493711	0.366	0.341	1	7.25E-06	-3.648021133	0.449	0.509	0.224859181	0.289234084	1.45E-05
Junb	0.018783481	-77.11726497	0.397	0.455	1	7.60E-06	-1.027532261	0.116	0.08	0.235575094	0.018783481	1.52E-05
Magi2	2.66E-05	0.432796278	0.557	0.384	0.825336249	7.72E-06	-53.29753682	0.99	0.954	0.239229607	2.66E-05	1.54E-05
Dzip3	7.95E-06	-1.739233733	0.878	0.773	0.246486222	0.244858515	-0.296744225	0.484	0.489	1	0.244858515	1.59E-05
Ar	0.006852624	-4.571290616	0.191	0.29	1	8.48E-06	-0.36444141	0.089	0.137	0.263007534	0.006852624	1.70E-05
Nedd4l	0.008704323	-0.39989473	0.16	0.258	1	9.32E-06	-0.939333682	0.421	0.472	0.288853195	0.008704323	1.86E-05
Acbd6	0.136667925	0.881092075	0.496	0.447	1	9.71E-06	-0.435289256	0.284	0.341	0.30107147	0.136667925	1.94E-05
Slc6a15	0.71260148	-2.175904885	0.29	0.279	1	9.99E-06	-0.489130839	0.142	0.195	0.309828147	0.71260148	2.00E-05
Arid5b	0.025338701	-20.1793056	0.344	0.265	1	1.00E-05	-3.21243655	0.292	0.355	0.310753635	0.025338701	2.00E-05
Mdh1	0.002101044	-51.03108148	0.969	0.959	1	1.02E-05	-0.318910052	0.225	0.284	0.315916874	0.002101044	2.04E-05
Ddah1	0.256535094	-10.38042545	0.244	0.28	1	1.07E-05	-0.305195799	0.086	0.133	0.331967429	0.256535094	2.14E-05
Xpr1	0.437421302	-2.19776521	0.588	0.573	1	1.08E-05	-0.371245762	0.342	0.404	0.335574573	0.437421302	2.16E-05
Macf1	1.09E-05	0.881830357	0.847	0.691	0.337652299	0.033199631	1.165094877	0.9	0.865	1	0.033199631	2.18E-05
Cox6a1	0.359406684	-17.65890969	0.931	0.861	1	1.22E-05	-0.581563302	0.099	0.148	0.378384377	0.359406684	2.44E-05
Sema6a	0.000793493	-0.258438092	0.313	0.195	1	1.25E-05	-8.623853375	0.336	0.269	0.387539561	0.000793493	2.50E-05
Ncoa7	1.31E-05	-0.952164728	0.71	0.588	0.40484181	0.012543077	3.72715987	0.467	0.425	1	0.012543077	2.61E-05
Mycbp	1.57E-05	0.551947904	0.374	0.224	0.487437706	0.003688613	-0.302553576	0.386	0.35	1	0.003688613	3.14E-05
Nrxn1	0.906668617	-6.859418229	0.931	0.843	1	1.88E-05	-19.74056142	0.996	0.98	0.583100398	0.906668617	3.76E-05
mt-Atp6	1.88E-05	-282.0538966	1	1	0.583707074	0.757285139	-39.75611831	0.338	0.336	1	0.757285139	3.77E-05
Eprs	0.016096065	-0.678289808	0.664	0.553	1	1.96E-05	-8.378714949	0.263	0.213	0.607112503	0.016096065	3.92E-05
Lsamp	0.003281013	-10.10353254	0.954	0.864	1	1.96E-05	-129.7389588	0.997	0.979	0.609162356	0.003281013	3.93E-05
Gabra2	0.8296155	-2.56495525	0.573	0.546	1	1.97E-05	2.176463999	0.612	0.559	0.610446401	0.8296155	3.94E-05
Col25a1	0.045985723	-8.839740402	0.229	0.287	1	2.11E-05	-20.71597402	0.358	0.287	0.654505489	0.045985723	4.22E-05
N4bp2l1	2.20E-05	-3.618251589	0.534	0.377	0.681424867	0.000319367	1.137640596	0.256	0.216	1	0.000319367	4.40E-05
Rnf11	2.33E-05	-1.052764063	0.771	0.666	0.722147469	0.00077448	0.347582818	0.176	0.14	1	0.00077448	4.66E-05
Smarca2	2.33E-05	-2.271575255	0.855	0.782	0.723308606	5.56E-05	-0.726594316	0.301	0.357	1	5.56E-05	4.67E-05
Stxbp5l	0.000346722	-0.458468606	0.611	0.458	1	2.35E-05	-2.01017683	0.691	0.637	0.728031289	0.000346722	4.70E-05
Frmd4a	2.36E-05	0.273435634	0.527	0.365	0.730352723	0.002991609	-9.051609292	0.954	0.931	1	0.002991609	4.71E-05
Atp2b1	0.432688398	-27.92267569	0.901	0.826	1	2.44E-05	0.861660686	0.426	0.482	0.757900989	0.432688398	4.89E-05
Mapk1	0.369059697	-4.159243405	0.832	0.743	1	2.51E-05	-0.474707808	0.296	0.351	0.778934165	0.369059697	5.02E-05
Abr	0.308994171	-0.363754886	0.595	0.517	1	2.54E-05	-0.499454338	0.385	0.449	0.787537665	0.308994171	5.08E-05
Acp1	0.000118696	0.790735343	0.817	0.719	1	2.82E-05	-1.197759534	0.394	0.444	0.874927226	0.000118696	5.64E-05
Rtn3	3.02E-05	-19.03112454	1	0.955	0.934743999	0.087181429	-2.592273846	0.704	0.707	1	0.087181429	6.03E-05
Dlg1	0.001284298	-0.497907256	0.427	0.296	1	3.06E-05	-0.553643113	0.473	0.406	0.94864712	0.001284298	6.12E-05
Jakmip1	0.023780098	-0.334567686	0.603	0.487	1	3.08E-05	-4.262890629	0.503	0.549	0.954991809	0.023780098	6.16E-05
Hecw1	0.00699522	-0.424131471	0.137	0.234	1	3.14E-05	-0.90791642	0.506	0.562	0.97216476	0.00699522	6.27E-05
Srrm2	3.20E-05	-3.698905804	0.939	0.903	0.990862459	0.003615298	-0.384186032	0.859	0.819	1	0.003615298	6.39E-05
Hccs	0.004400504	0.277951285	0.397	0.289	1	3.54E-05	0.299237642	0.119	0.083	1	0.004400504	7.09E-05
Nbea	0.208210151	-0.559667354	0.672	0.594	1	3.55E-05	-13.17087107	0.9	0.907	1	0.208210151	7.11E-05
Cyld	3.67E-05	1.558024093	0.672	0.542	1	0.714467962	-0.427555316	0.348	0.352	1	0.714467962	7.34E-05
Nckap1	0.606141514	-1.261722391	0.687	0.608	1	3.81E-05	-0.315324224	0.342	0.399	1	0.606141514	7.62E-05
Ttc14	0.450976546	-0.633899848	0.847	0.811	1	4.10E-05	-1.11893916	0.533	0.568	1	0.450976546	8.19E-05
Camk2b	4.27E-05	-15.42435779	0.969	0.884	1	0.01359872	-0.35193903	0.348	0.383	1	0.01359872	8.54E-05
Gabrb1	0.415434008	-14.49382396	0.84	0.763	1	4.28E-05	-11.26440398	0.89	0.855	1	0.415434008	8.56E-05
Lrrtm1	4.39E-05	-2.5277378	0.13	0.291	1	0.021063587	-0.437746976	0.176	0.203	1	0.021063587	8.78E-05
Srgap3	0.222821501	-0.284302908	0.328	0.371	1	4.62E-05	-0.901237739	0.508	0.562	1	0.222821501	9.24E-05
5330434G04Rik	5.33E-05	-0.941108497	0.779	0.643	1	0.020322778	-1.536466231	0.803	0.748	1	0.020322778	0.000106512
Fth1	5.67E-05	-64.74003752	1	0.995	1	0.210279204	-12.73805321	0.459	0.445	1	0.210279204	0.000113311
Mapt	5.99E-05	-4.735881566	0.87	0.779	1	0.138981641	-0.986482909	0.689	0.664	1	0.138981641	0.000119724
Plxna4	0.736476296	0.26913476	0.214	0.203	1	6.25E-05	-3.844218853	0.523	0.575	1	0.736476296	0.000125042
Avl9	6.62E-05	0.394296821	0.427	0.282	1	0.488303289	0.256232744	0.201	0.192	1	0.488303289	0.0001324
Gabrb3	0.684718149	-3.351926732	0.656	0.599	1	8.25E-05	-10.29860981	0.844	0.844	1	0.684718149	0.000165078
Tspan7	0.073575427	-15.04705607	0.908	0.894	1	8.31E-05	0.266186322	0.384	0.442	1	0.073575427	0.000166192
Wasf1	0.007349481	-5.498500782	0.412	0.498	1	8.39E-05	-0.34637331	0.111	0.155	1	0.007349481	0.00016778
Zranb2	0.000407396	-4.445188648	0.901	0.858	1	9.89E-05	-0.74058124	0.479	0.531	1	0.000407396	0.000197743
mt-Nd2	0.000109158	-31.04914999	1	0.989	1	0.947809836	-8.635694887	0.15	0.152	1	0.947809836	0.000218304
Pde4b	0.683986223	-0.78490729	0.305	0.316	1	0.000110856	-36.95476068	0.665	0.57	1	0.683986223	0.000221699
Atp6v0b	0.000119416	-13.92869253	0.947	0.913	1	0.037676859	-0.53651312	0.594	0.552	1	0.037676859	0.000238818
Evl	0.000304834	0.34203967	0.824	0.699	1	0.000126786	2.813200899	0.447	0.399	1	0.000304834	0.000253556
Ccdc85a	0.138852036	-0.483121069	0.244	0.305	1	0.000133006	-2.694421854	0.502	0.54	1	0.138852036	0.000265993
Myo9a	0.009193933	0.379758894	0.603	0.497	1	0.000149339	-0.939251301	0.537	0.583	1	0.009193933	0.000298656
Elavl3	0.000152143	-1.808900015	0.794	0.683	1	0.003298615	-0.266178895	0.299	0.339	1	0.003298615	0.000304263
Arhgap35	0.000154413	0.645979817	0.351	0.216	1	0.005965992	-0.294265388	0.33	0.291	1	0.005965992	0.000308803
Cdk17	0.606063857	-2.455625028	0.389	0.386	1	0.000164117	-0.625513031	0.227	0.274	1	0.606063857	0.000328207
Smg6	0.00017144	0.408771698	0.427	0.277	1	0.001779244	-0.399986814	0.607	0.567	1	0.001779244	0.00034285
Sphkap	0.000194454	-4.140889078	0.427	0.294	1	0.675559624	-10.65322897	0.222	0.223	1	0.675559624	0.000388871
Eif4e	0.000198796	-2.033430366	0.855	0.716	1	0.715210476	-2.765321292	0.191	0.196	1	0.715210476	0.000397553
Rbfox1	0.000207912	-4.972972595	0.42	0.545	1	0.47409882	-60.7408639	0.903	0.843	1	0.47409882	0.000415781
Chn2	0.00021098	-0.322565558	0.405	0.25	1	0.010780155	0.383474813	0.223	0.189	1	0.010780155	0.000421916
Tox	0.000235865	0.398651015	0.282	0.165	1	0.000772747	-9.746292855	0.345	0.28	1	0.000772747	0.000471675
Arpc2	0.000238323	-6.168642673	0.809	0.727	1	0.099992851	0.753122444	0.223	0.208	1	0.099992851	0.00047659
Plxdc2	0.000242572	-1.56625003	0.084	0.211	1	0.005781036	-5.539178902	0.287	0.321	1	0.005781036	0.000485084
Prkar2b	0.245439344	-1.194244336	0.351	0.398	1	0.000268725	-0.599461816	0.131	0.173	1	0.245439344	0.000537377
Nell2	0.117979095	-2.245477467	0.504	0.44	1	0.00028081	-4.438180251	0.361	0.308	1	0.117979095	0.00056154
Pdcd7	0.017327068	0.477356638	0.458	0.355	1	0.00028799	-0.936529281	0.532	0.553	1	0.017327068	0.000575896
Myo5a	0.004916943	-2.720483768	0.794	0.641	1	0.000295124	-0.494961783	0.403	0.45	1	0.004916943	0.000590162
Hnrnpu	0.000344393	-0.703816458	0.817	0.712	1	0.014894046	-0.409931212	0.519	0.55	1	0.014894046	0.000688668
Tro	0.000362813	-9.140510575	0.847	0.775	1	0.219092156	-0.300256461	0.39	0.367	1	0.219092156	0.000725495
Rabgap1l	0.000365714	0.516242197	0.656	0.515	1	0.002210102	2.932339862	0.673	0.652	1	0.002210102	0.000731295
Ankrd12	0.082987421	-2.690581335	0.771	0.725	1	0.000396916	-4.764751131	0.624	0.578	1	0.082987421	0.000793675
Hnrnpa2b1	0.000402185	-10.21312753	0.962	0.929	1	0.04998105	1.077039525	0.457	0.429	1	0.04998105	0.000804208
Fnbp1l	0.004160229	-0.702719684	0.71	0.542	1	0.000412282	-0.493921438	0.458	0.401	1	0.004160229	0.000824393
Rasgef1a	0.027540353	-1.360370205	0.481	0.567	1	0.000466736	-0.311721143	0.23	0.278	1	0.027540353	0.000933255
Ralgapa1	0.017366603	0.286969872	0.458	0.388	1	0.000468034	2.242272631	0.723	0.672	1	0.017366603	0.000935849
Trim2	0.000469535	-0.919275413	0.779	0.629	1	0.012748247	-0.42024351	0.613	0.583	1	0.012748247	0.000938849
Sik2	0.289864179	-0.573790602	0.13	0.163	1	0.000485309	-0.570233013	0.35	0.299	1	0.289864179	0.000970382
Tiparp	0.060617464	-22.36206177	0.267	0.196	1	0.000499615	2.720904687	0.134	0.102	1	0.060617464	0.000998981
Nptn	0.672911632	-2.783319922	0.794	0.769	1	0.000501986	-0.338369936	0.449	0.499	1	0.672911632	0.001003721
Atrn	0.044250422	-5.656720517	0.244	0.322	1	0.000504449	-0.372513802	0.349	0.397	1	0.044250422	0.001008644
Ank3	0.011420959	-1.482093414	0.863	0.795	1	0.000559498	-9.564489026	0.98	0.964	1	0.011420959	0.001118683
Baiap2	0.023740256	-19.96112778	0.42	0.469	1	0.000571104	-0.884799834	0.134	0.172	1	0.023740256	0.001141881
Chn1	0.000650172	-19.33908772	0.718	0.753	1	0.033417776	-1.774094177	0.381	0.405	1	0.033417776	0.001299922
Erc1	0.285892336	-0.261201546	0.275	0.312	1	0.000666269	-1.093159936	0.403	0.454	1	0.285892336	0.001332094
Cdk11b	0.003855838	0.322128535	0.504	0.388	1	0.000694093	1.112921143	0.312	0.268	1	0.003855838	0.001387704
Rfx3	0.034546825	-0.438643762	0.29	0.216	1	0.000756998	-0.913193142	0.497	0.438	1	0.034546825	0.001513424
Nrxn2	0.003577916	-3.061080598	0.809	0.697	1	0.000831083	-1.276073128	0.401	0.446	1	0.003577916	0.001661475
Atp6v1e1	0.000859062	-8.671551404	0.924	0.863	1	0.231382619	1.210267185	0.126	0.115	1	0.231382619	0.001717385
App	0.000898826	-25.05382482	1	0.976	1	0.001581853	-5.218860391	0.698	0.722	1	0.001581853	0.001796844
Unc80	0.000967586	-1.29384459	0.809	0.681	1	0.002195936	-1.882661918	0.612	0.646	1	0.002195936	0.001934236
Ppp3ca	0.587114936	-55.68061759	0.939	0.894	1	0.000967897	-16.29042356	0.804	0.737	1	0.587114936	0.001934857
Rock2	0.001061966	-2.162077083	0.74	0.617	1	0.330921982	-1.374469915	0.393	0.373	1	0.330921982	0.002122803
Srsf7	0.001081331	-0.616053453	0.718	0.609	1	0.003126558	0.340593792	0.303	0.264	1	0.003126558	0.002161492
Adk	0.001792686	-0.707017644	0.412	0.287	1	0.001163074	-0.533184109	0.246	0.288	1	0.001792686	0.002324796
Arhgap32	0.131102223	-5.572026712	0.252	0.314	1	0.001181663	-0.496498519	0.391	0.428	1	0.131102223	0.00236193
Rabgef1	0.159240713	0.369476789	0.237	0.193	1	0.001203843	-0.472916719	0.121	0.091	1	0.159240713	0.002406237
Srsf2	0.001355471	-3.768312773	0.885	0.776	1	0.007420536	-0.304846036	0.403	0.436	1	0.007420536	0.002709105
Tango2	0.001400716	0.539224583	0.611	0.478	1	0.012209275	-0.351076316	0.279	0.313	1	0.012209275	0.002799469
Asap1	0.001404645	-0.315573271	0.427	0.298	1	0.177628547	-0.59267495	0.422	0.436	1	0.177628547	0.002807317
Homer1	0.001451404	-18.94121147	0.115	0.23	1	0.107112699	-8.737099164	0.202	0.227	1	0.107112699	0.002900702
Fbxl17	0.157908937	0.267953705	0.191	0.151	1	0.001556622	-0.519078334	0.768	0.72	1	0.157908937	0.003110821
Luc7l2	0.001598253	-2.140953332	0.947	0.887	1	0.992940572	-2.884038301	0.797	0.785	1	0.992940572	0.003193951
Srsf11	0.001695943	-0.993707537	0.916	0.816	1	0.666595821	0.44755107	0.618	0.608	1	0.666595821	0.00338901
Fbxo11	0.001804718	0.440012724	0.511	0.397	1	0.065389898	0.355039938	0.429	0.402	1	0.065389898	0.00360618
Rnf121	0.056271266	0.316628758	0.29	0.222	1	0.001807006	-2.063717149	0.187	0.224	1	0.056271266	0.003610746
Prkcb	0.86868344	-7.125808036	0.626	0.568	1	0.001841143	-5.667577677	0.561	0.585	1	0.86868344	0.003678896
Setx	0.023497214	0.499156473	0.42	0.333	1	0.001920186	0.343303272	0.394	0.353	1	0.023497214	0.003836684
Gpm6a	0.029323029	-21.12086899	0.977	0.978	1	0.00199606	-2.366577546	0.662	0.694	1	0.029323029	0.003988136
Elp4	0.002027025	0.29322194	0.244	0.15	1	0.013240609	0.398781394	0.328	0.292	1	0.013240609	0.004049941
Gm26699	0.489067497	-0.45190063	0.489	0.456	1	0.002115591	2.375112094	0.755	0.713	1	0.489067497	0.004226706
Ica1	0.002153589	0.930879617	0.405	0.288	1	0.123553381	-0.355960847	0.445	0.457	1	0.123553381	0.004302541
Lypd6	0.002193918	-4.750110747	0.198	0.111	1	0.750128652	-0.442389951	0.109	0.105	1	0.750128652	0.004383023
Znrf1	0.280502663	0.818011954	0.389	0.361	1	0.002387446	0.341083018	0.305	0.263	1	0.280502663	0.004769193
Mbp	0.118401979	-143.9269663	0.847	0.797	1	0.002451783	-3.141870632	0.215	0.179	1	0.118401979	0.004897555
Rbfox3	0.266206	-1.374023698	0.504	0.531	1	0.002715972	-0.537233994	0.415	0.457	1	0.266206	0.005424567
Slc24a2	0.019935767	-3.361799366	0.427	0.325	1	0.002954139	-17.72743317	0.583	0.539	1	0.019935767	0.005899551
Ubn2	0.196251671	-5.324374193	0.534	0.507	1	0.003006932	1.932944592	0.737	0.701	1	0.196251671	0.006004823
Acaca	0.077552228	0.348008855	0.313	0.251	1	0.003048262	0.550486642	0.496	0.457	1	0.077552228	0.006087232
Trank1	0.003291141	0.783069256	0.542	0.421	1	0.00973053	-3.512497238	0.484	0.512	1	0.00973053	0.006571451
Pbx1	0.003340504	-7.137495559	0.794	0.665	1	0.516137528	-26.36553815	0.732	0.725	1	0.516137528	0.006669849
Plp1	0.003365132	-256.0538684	0.939	0.909	1	0.380077653	-3.352610629	0.168	0.159	1	0.380077653	0.006718941
Snap91	0.229225679	-1.219869423	0.656	0.6	1	0.003466817	-0.493920837	0.505	0.544	1	0.229225679	0.006921614
Srpk2	0.00348849	-1.61493431	0.847	0.803	1	0.96041793	-0.876333972	0.635	0.622	1	0.96041793	0.006964811
Grin2a	0.086545602	-0.82594988	0.198	0.251	1	0.003574226	-4.866093164	0.42	0.441	1	0.086545602	0.007135678
Itm2c	0.003612522	-76.05047608	1	0.961	1	0.877976145	-0.53983929	0.335	0.332	1	0.877976145	0.007211993
Itfg1	0.043464934	-1.333313169	0.794	0.747	1	0.003612809	-0.25532317	0.336	0.372	1	0.043464934	0.007212565
Kcnq1ot1	0.088630432	-11.59563222	0.87	0.835	1	0.003626326	-9.441520387	0.706	0.717	1	0.088630432	0.007239501
Stx16	0.113361163	0.473086261	0.527	0.461	1	0.003679943	0.311178655	0.536	0.495	1	0.113361163	0.007346343
Atp2c1	0.003756393	-0.688763669	0.595	0.466	1	0.074272035	-2.193295419	0.423	0.446	1	0.074272035	0.007498676
Chd9	0.072926385	0.73485771	0.45	0.379	1	0.004052837	0.597447987	0.707	0.678	1	0.072926385	0.008089249
Ppm1l	0.492644723	-1.5189994	0.344	0.319	1	0.004243409	1.963059342	0.263	0.305	1	0.492644723	0.008468811
Ap2b1	0.004710738	-0.361744754	0.672	0.577	1	0.365343138	-0.523159821	0.33	0.347	1	0.365343138	0.009399284
Tubgcp4	0.27990913	-0.62209011	0.16	0.128	1	0.004753909	0.292877589	0.249	0.215	1	0.27990913	0.009485218
Kcnh7	0.149910176	-0.270774653	0.145	0.195	1	0.004992401	-24.70588809	0.739	0.703	1	0.149910176	0.009959878
Eif2s3y	0.08486358	0.339112606	0.26	0.21	1	0.005206529	-0.338132668	0.129	0.161	1	0.08486358	0.01038595
Celf1	0.005382099	-0.552319454	0.626	0.537	1	0.096768587	-1.100442736	0.404	0.421	1	0.096768587	0.010735232
Rtn4	0.758716421	-14.49732579	0.87	0.869	1	0.005432671	-0.462340267	0.409	0.447	1	0.758716421	0.010835828
Ndst4	0.005970548	-0.916068323	0.183	0.105	1	0.022664641	-15.69165522	0.309	0.259	1	0.022664641	0.011905448
Ntrk2	0.085529279	-3.144018916	0.702	0.611	1	0.00608028	9.84200497	0.703	0.666	1	0.085529279	0.01212359
Gnao1	0.006171217	-1.80712682	0.893	0.742	1	0.842841145	1.123245868	0.49	0.483	1	0.842841145	0.012304351
Rev3l	0.006757802	0.35624427	0.481	0.374	1	0.2057534	-1.144221259	0.64	0.608	1	0.2057534	0.013469937
Akap9	0.006825972	-0.722834314	0.832	0.769	1	0.014035025	0.68979289	0.592	0.556	1	0.014035025	0.01360535
Med14	0.007185948	0.257554346	0.267	0.18	1	0.194029471	0.550862686	0.145	0.161	1	0.194029471	0.014320258
Gpm6b	0.219224749	-15.39320253	0.595	0.53	1	0.008681184	-3.308005544	0.344	0.369	1	0.219224749	0.017287005
Rassf8	0.417670955	-0.547028321	0.237	0.262	1	0.009099817	0.72914642	0.36	0.397	1	0.417670955	0.018116827
Mycbp2	0.009119054	-2.464669277	0.916	0.887	1	0.350072159	-1.274320005	0.878	0.87	1	0.350072159	0.018154951
Ddx42	0.009268849	0.372296086	0.588	0.497	1	0.701609941	-1.440924917	0.281	0.288	1	0.701609941	0.018451786
Mest	0.285331687	-3.967665266	0.29	0.245	1	0.009404643	-6.385834068	0.179	0.211	1	0.285331687	0.018720838
Tmem163	0.009492835	-1.330655549	0.252	0.16	1	0.364828647	-7.70763734	0.202	0.184	1	0.364828647	0.018895556
Nufip2	0.009623727	0.289170039	0.427	0.326	1	0.070728589	-0.266166898	0.29	0.266	1	0.070728589	0.019154837
Csnk1g3	0.009669681	0.314750463	0.473	0.38	1	0.326761304	-0.333478286	0.291	0.299	1	0.326761304	0.019245859
Mllt3	0.009982938	-0.256922261	0.412	0.301	1	0.704423548	-1.334400001	0.438	0.444	1	0.704423548	0.019866216
Fbxw11	0.010602914	0.36878678	0.359	0.263	1	0.500666167	-0.416606214	0.233	0.223	1	0.500666167	0.021093405
Trim9	0.134729265	-0.947325557	0.313	0.259	1	0.01264727	0.502747922	0.342	0.376	1	0.134729265	0.025134586
Nmnat2	0.234137392	-0.271844052	0.366	0.325	1	0.012756762	-3.79451129	0.519	0.487	1	0.234137392	0.025350789
Slc23a2	0.013193442	0.377353997	0.344	0.256	1	0.928553113	-6.327180915	0.299	0.304	1	0.928553113	0.026212817
N4bp2l2	0.018151437	0.58001589	0.58	0.497	1	0.013228361	0.252349722	0.556	0.533	1	0.018151437	0.026281732
Nrd1	0.013586886	-1.102814982	0.58	0.467	1	0.020048422	-2.001890373	0.472	0.447	1	0.020048422	0.026989169
Crim1	0.014082457	-3.339724683	0.206	0.302	1	0.210297816	-6.269912846	0.16	0.174	1	0.210297816	0.027966598
Nktr	0.01410491	-6.641593591	0.802	0.728	1	0.729070584	-0.298544369	0.617	0.598	1	0.729070584	0.028010871
Grm1	0.014871558	-0.895137889	0.344	0.249	1	0.068046265	-1.004508035	0.552	0.534	1	0.068046265	0.029521953
Mkln1	0.015613577	-5.473800147	0.626	0.516	1	0.035458948	-0.613173212	0.407	0.379	1	0.035458948	0.03098337
Rgs9	0.662704529	-4.408937644	0.305	0.284	1	0.01601734	-2.095000537	0.188	0.213	1	0.662704529	0.031778124
Srrm3	0.016475152	0.445112532	0.374	0.285	1	0.860365681	-1.178121614	0.459	0.45	1	0.860365681	0.032678873
Rgs17	0.018396344	-8.348821285	0.809	0.73	1	0.573492695	-0.282270724	0.36	0.361	1	0.573492695	0.036454262
Rheb	0.01923449	-29.3590903	0.878	0.845	1	0.055833749	1.890514987	0.148	0.129	1	0.055833749	0.038099014
Mdm2	0.01982221	0.300255381	0.344	0.272	1	0.669935614	-1.299387869	0.124	0.12	1	0.669935614	0.039251501
Nrp1	0.020996671	-1.559993178	0.382	0.286	1	0.111735648	2.150535404	0.229	0.246	1	0.111735648	0.041552482
Ubash3b	0.353259903	-0.436628319	0.137	0.115	1	0.021399878	-1.225556617	0.114	0.138	1	0.353259903	0.042341801
Add2	0.022774445	-0.468570492	0.321	0.416	1	0.292651023	-0.269231935	0.303	0.317	1	0.292651023	0.045030215
Sptbn1	0.045961873	-3.093932774	0.84	0.806	1	0.02423866	-0.329811633	0.634	0.652	1	0.045961873	0.047889807
Exoc6b	0.025931254	0.687938413	0.366	0.297	1	0.258299167	-0.502363983	0.689	0.653	1	0.258299167	0.051190079
AY036118	0.048227635	-11.77230193	0.878	0.853	1	0.026188018	6.930221723	0.506	0.482	1	0.048227635	0.051690224
Nova1	0.350883654	-0.285161278	0.435	0.373	1	0.031916497	-1.214306139	0.365	0.392	1	0.350883654	0.062814332
Hspa4	0.032127773	-1.236320752	0.687	0.59	1	0.057547174	0.65564653	0.334	0.31	1	0.057547174	0.063223351
Srrm4	0.033369224	-1.028925793	0.405	0.307	1	0.041972848	-20.40623088	0.49	0.483	1	0.041972848	0.065624942
Strbp	0.03376353	-1.530745241	0.71	0.602	1	0.107305865	-12.17798807	0.945	0.936	1	0.107305865	0.066387084
Fubp1	0.096620845	-2.091375761	0.756	0.729	1	0.042828137	-0.499078192	0.474	0.498	1	0.096620845	0.083822025
Krit1	0.044300816	-0.8923137	0.725	0.657	1	0.054036386	0.407636678	0.39	0.413	1	0.054036386	0.08663907
Tmem126a	0.046172838	0.790051138	0.481	0.386	1	0.436007827	-0.737280074	0.555	0.567	1	0.436007827	0.090213745
Parm1	0.046526908	-6.554388009	0.237	0.169	1	0.188821011	-0.339526057	0.122	0.108	1	0.188821011	0.090889064
Gabrg3	0.046712225	-0.573648122	0.313	0.386	1	0.115596463	-74.68031173	0.826	0.733	1	0.115596463	0.091242418
Ncor1	0.835579198	-1.255980203	0.664	0.667	1	0.050354109	-0.270469029	0.523	0.546	1	0.835579198	0.098172683
Gigyf2	0.050592159	1.535095832	0.565	0.503	1	0.126748052	0.344119172	0.352	0.374	1	0.126748052	0.098624751
Peli1	0.052203466	-11.39106908	0.489	0.408	1	0.144684414	-0.251732678	0.191	0.172	1	0.144684414	0.101681729
Esf1	0.052243501	-0.339798128	0.603	0.521	1	0.458524375	0.955857175	0.255	0.245	1	0.458524375	0.101757619
Cdk14	0.511678006	-0.428069401	0.336	0.311	1	0.057503676	-9.879608244	0.425	0.437	1	0.511678006	0.111700679
Adcy5	0.991928614	-1.310016433	0.29	0.272	1	0.059506808	-0.600265008	0.168	0.187	1	0.991928614	0.115472556
Clasp2	0.223613064	0.559051606	0.313	0.36	1	0.060091334	-1.203654082	0.612	0.608	1	0.223613064	0.1165717
Luc7l3	0.209915438	-1.858497574	0.855	0.781	1	0.060587846	-0.367126047	0.536	0.56	1	0.209915438	0.117504806
Herc1	0.061228839	-0.958634139	0.725	0.645	1	0.108256598	-0.563739476	0.596	0.617	1	0.108256598	0.118708707
Chka	0.211739031	-0.992254016	0.527	0.446	1	0.062420326	-2.034641272	0.362	0.391	1	0.211739031	0.120944355
Hs6st2	0.251415959	-8.812038267	0.527	0.444	1	0.062773041	-2.339057026	0.249	0.269	1	0.251415959	0.121605627
Phyhipl	0.246816398	-2.081914458	0.794	0.73	1	0.063952376	-0.663413985	0.206	0.23	1	0.246816398	0.123814847
Rbm25	0.064819318	-6.182114952	0.893	0.827	1	0.279471973	-0.287001249	0.578	0.588	1	0.279471973	0.125437091
Kifap3	0.069188509	-9.277364489	0.863	0.778	1	0.196473827	-0.453210009	0.374	0.391	1	0.196473827	0.133589969
Setd5	0.072622996	0.432535845	0.534	0.48	1	0.697086922	-0.253161924	0.476	0.473	1	0.697086922	0.139971892
Snap25	0.073843895	-48.05188218	0.985	0.972	1	0.702444192	-9.095164831	0.845	0.846	1	0.702444192	0.142234869
Fam19a5	0.075209082	-0.506635529	0.496	0.418	1	0.469445424	-0.396039925	0.345	0.355	1	0.469445424	0.144761758
Vmp1	0.078318888	-1.677501918	0.634	0.587	1	0.673166087	-1.782923565	0.455	0.457	1	0.673166087	0.150503928
Gpr158	0.078617623	-0.450671781	0.366	0.293	1	0.175664199	-10.45394878	0.771	0.741	1	0.175664199	0.151054515
Camk2a	0.912599028	-0.795278691	0.443	0.414	1	0.080695378	-2.759258068	0.389	0.405	1	0.912599028	0.154879012
Stag1	0.080865072	0.45129036	0.374	0.314	1	0.350993767	-0.365249766	0.65	0.652	1	0.350993767	0.155190985
Jade1	0.081117921	0.551712621	0.298	0.233	1	0.133548624	1.692065676	0.243	0.224	1	0.133548624	0.155655725
Ddx5	0.083230906	-15.9269064	0.977	0.961	1	0.599523024	-1.063621109	0.384	0.393	1	0.599523024	0.159534429
Ankrd17	0.250016854	-0.418425578	0.634	0.564	1	0.08480634	-2.791176605	0.591	0.563	1	0.250016854	0.162420564
Agap1	0.090509656	-0.415917938	0.351	0.283	1	0.195737416	-0.471109675	0.506	0.487	1	0.195737416	0.172827315
Plppr1	0.094286358	-4.236136028	0.405	0.323	1	0.310018936	-1.504119476	0.481	0.46	1	0.310018936	0.179682799
Synpr	0.401565172	-13.44651502	0.321	0.328	1	0.105267428	-10.30383016	0.166	0.182	1	0.401565172	0.199453624
Sorl1	0.242633973	0.513608778	0.359	0.317	1	0.112636671	0.639365177	0.188	0.171	1	0.242633973	0.212586322
Ubl3	0.220366313	-0.260051824	0.588	0.556	1	0.119915074	0.545363286	0.136	0.154	1	0.220366313	0.225450522
Slc1a2	0.818415318	-5.166815825	0.198	0.206	1	0.122188278	-7.310300212	0.118	0.135	1	0.818415318	0.229446581
Ctnna2	0.124350261	-0.368686453	0.359	0.303	1	0.725795913	-232.7345052	0.985	0.941	1	0.725795913	0.233237535
Nav1	0.37967321	-0.850905952	0.458	0.418	1	0.127862275	-0.29769547	0.551	0.518	1	0.37967321	0.239375789
Dnmt3a	0.13512778	1.015329594	0.435	0.386	1	0.675544394	-0.399852402	0.555	0.549	1	0.675544394	0.251996042
Ifrd1	0.13686201	-25.81108988	0.176	0.229	1	0.19589914	-1.685425535	0.169	0.157	1	0.19589914	0.25499281
Dclk1	0.432264626	-8.61214972	0.756	0.735	1	0.143328806	-8.138508667	0.817	0.797	1	0.432264626	0.266114466
mt-Co1	0.15054821	-110.0536535	1	0.995	1	0.746372355	-16.86383706	0.3	0.309	1	0.746372355	0.278431656
Edil3	0.151057855	-4.354479693	0.527	0.448	1	0.583241545	-4.410185873	0.539	0.508	1	0.583241545	0.279297234
Pitpna	0.15926105	-0.533861745	0.618	0.534	1	0.165386307	0.527277036	0.347	0.364	1	0.165386307	0.293158018
Crebbp	0.161276413	0.31235344	0.42	0.362	1	0.441567986	0.364447725	0.426	0.422	1	0.441567986	0.296542745
Foxp1	0.743828728	-7.767710605	0.359	0.321	1	0.17879908	-5.403452147	0.344	0.316	1	0.743828728	0.325629048
Tmcc3	0.19119222	-4.952973192	0.115	0.155	1	0.877114586	-0.562298499	0.292	0.274	1	0.877114586	0.345829976
Fyn	0.574966508	-0.881815429	0.359	0.326	1	0.22816464	-0.259818506	0.406	0.386	1	0.574966508	0.404270177
Dpp10	0.693821806	-0.446514266	0.382	0.38	1	0.232203133	-16.81231774	0.748	0.706	1	0.693821806	0.410487971
Mapre2	0.241112161	-0.512833522	0.664	0.604	1	0.927437543	-0.281448263	0.386	0.382	1	0.927437543	0.424089248
Lrrtm3	0.245587114	-2.058548629	0.45	0.471	1	0.828614098	-7.721873961	0.579	0.563	1	0.828614098	0.430861198
Cdh2	0.760519549	-2.177390587	0.595	0.585	1	0.303436398	-1.810681353	0.45	0.458	1	0.760519549	0.514799148
Adgrb3	0.30982512	-1.210711974	0.565	0.577	1	0.436850004	-33.69924352	0.97	0.926	1	0.436850004	0.523658635
Dmxl1	0.852686253	-0.458529811	0.389	0.384	1	0.310876371	-4.574555855	0.49	0.496	1	0.852686253	0.525108624
Adgrl2	0.325901998	-3.797384097	0.221	0.251	1	0.766702051	-0.389869113	0.223	0.217	1	0.766702051	0.545591883
Adam22	0.872874114	-0.408741624	0.481	0.463	1	0.335891623	-0.555493252	0.559	0.562	1	0.872874114	0.558960063
Fam168a	0.381071082	-0.477496844	0.374	0.402	1	0.380384316	7.823945762	0.497	0.512	1	0.381071082	0.616076404
Tet3	0.380721144	-2.067073958	0.221	0.189	1	0.743533382	-1.014726569	0.259	0.265	1	0.743533382	0.616493699
Actb	0.439968874	-52.18084095	1	0.987	1	0.38324955	-12.20995078	0.16	0.17	1	0.439968874	0.619618883
Mapk10	0.39803661	-1.618675278	0.702	0.638	1	0.596146477	-16.21518309	0.719	0.721	1	0.596146477	0.637640077
Brinp3	0.778847434	-5.924429042	0.42	0.416	1	0.409431406	-26.70920555	0.664	0.638	1	0.778847434	0.651228735
Btaf1	0.411287782	0.274964338	0.137	0.168	1	0.559669549	0.400996703	0.346	0.341	1	0.559669549	0.653417924
Prkca	0.555341986	-2.017766825	0.359	0.318	1	0.438564743	-13.65791563	0.465	0.454	1	0.555341986	0.684790452
Tom1l2	0.475004824	0.381548453	0.305	0.275	1	0.582877578	0.293560596	0.384	0.37	1	0.582877578	0.724380065
Hcn1	0.587338049	-0.954065234	0.244	0.266	1	0.502807841	-10.21320854	0.486	0.491	1	0.587338049	0.752799957
Slc6a17	0.820871524	-1.312769783	0.427	0.437	1	0.516897411	-0.401593293	0.27	0.28	1	0.820871524	0.766611889
Braf	0.543504557	0.560980508	0.359	0.397	1	0.909345421	0.926558503	0.529	0.534	1	0.909345421	0.791611911
Tmem234	0.759881389	-1.681055526	0.542	0.561	1	0.642295612	-1.404041588	0.293	0.287	1	0.759881389	0.872047571
Pex5l	0.933820675	-3.495135389	0.282	0.282	1	0.661161397	-16.75470578	0.452	0.44	1	0.933820675	0.885188401
Fam168b	0.725097693	-0.665358907	0.374	0.39	1	0.854305358	0.314331772	0.35	0.352	1	0.854305358	0.924428722
Gm42418	0.79530991	-193.0542323	0.985	0.973	1	0.830117482	-35.79098319	0.5	0.506	1	0.830117482	0.958101967
Pak1	0.880060022	-3.172794745	0.718	0.678	1	0.973831702	0.496785288	0.211	0.211	1	0.973831702	0.985614402
